# Supplementary material for: Tracking diachronic sentiment change of economic terms in times of crisis: Connotative fluctuations of ‘inflation’ in the news discourse
Source: PLoS One. 2023 Nov 2;18(11):e0287688. doi: 10.1371/journal.pone.0287688 (PMC10621966; doi:10.1371/journal.pone.0287688)
Supplement: S1 Data — (ZIP) [file pone.0287688.s001.zip]

Archive with 38 entries (35 files):
- UFA_input/
- __MACOSX/._UFA_input
- UFA_input/2009-inflation.csv
- __MACOSX/UFA_input/._2009-inflation.csv
- UFA_input/input_to_lancaster_stats_tool.zip
- __MACOSX/UFA_input/._input_to_lancaster_stats_tool.zip
- UFA_input/2013-inflation.csv
- __MACOSX/UFA_input/._2013-inflation.csv
- UFA_input/2014-inflation.csv
- __MACOSX/UFA_input/._2014-inflation.csv
- UFA_input/2010-inflation.csv
- __MACOSX/UFA_input/._2010-inflation.csv
- UFA_input/2007-inflation.csv
- __MACOSX/UFA_input/._2007-inflation.csv
- UFA_input/2011-inflation.csv
- __MACOSX/UFA_input/._2011-inflation.csv
- UFA_input/2015-inflation.csv
- __MACOSX/UFA_input/._2015-inflation.csv
- UFA_input/2012-inflation.csv
- __MACOSX/UFA_input/._2012-inflation.csv
- UFA_input/2008-inflation.csv
- __MACOSX/UFA_input/._2008-inflation.csv
- SA_data/
- __MACOSX/._SA_data
- SA_data/.DS_Store
- __MACOSX/SA_data/._.DS_Store
- SA_data/lingmotif_results.csv
- __MACOSX/SA_data/._lingmotif_results.csv
- SA_data/lingmotif_input.csv
- __MACOSX/SA_data/._lingmotif_input.csv
- Lingmotif_evaluation/
- __MACOSX/._Lingmotif_evaluation
- Lingmotif_evaluation/eval_dataset_annotators.csv
- __MACOSX/Lingmotif_evaluation/._eval_dataset_annotators.csv
- Lingmotif_evaluation/eval_dataset_input.csv
- __MACOSX/Lingmotif_evaluation/._eval_dataset_input.csv
- LICENSE
- __MACOSX/._LICENSE
