# Supplementary material for: Tracking diachronic sentiment change of economic terms in times of crisis: Connotative fluctuations of ‘inflation’ in the news discourse
Source: PLoS One. 2023 Nov 2;18(11):e0287688. doi: 10.1371/journal.pone.0287688 (PMC10621966; doi:10.1371/journal.pone.0287688)
Supplement: S1 Data — (ZIP) [file pone.0287688.s001.zip › UFA_input/2014-inflation.csv]

ID	Item	Cooccurrences	Candidates	T-score	MI	LogDice
1	low-j	111	2424	10.52751	10.33692	10.01142
3	wage-n	60	1251	7.74025	10.40370	9.70783
4	rate-n	112	3605	10.57094	9.77725	9.60738
5	fall-v	67	2381	8.17505	9.63442	9.30080
6	CPI-n	22	47	4.69006	13.69052	9.29578
7	adjust-v	25	218	4.99846	11.66135	9.27972
8	inflation-n	41	1100	6.39704	10.03994	9.25426
9	target-n	39	1051	6.23904	10.03353	9.21461
10	unemployment-n	30	657	5.47298	10.33282	9.12799
11	annual-j	35	1380	5.90782	9.48451	8.85316
12	rise-n	31	1193	5.56018	9.51950	8.79118
13	report-n	49	2647	6.98661	9.03025	8.74319
14	outpace-v	15	50	3.87253	13.04871	8.73947
15	expectation-n	21	543	4.57838	10.09319	8.71020
16	growth-n	66	4197	8.10575	8.79493	8.67343
17	price-n	80	5331	8.92317	8.72742	8.67110
18	quarterly-j	16	191	3.99831	11.20825	8.66573
19	Bank-n	47	2713	6.84164	8.93459	8.65788
20	outlook-n	17	303	4.12050	10.62997	8.63316
21	fall-n	22	767	4.68463	9.66203	8.59293
22	target-v	17	366	4.11996	10.35744	8.56979
23	rise-v	40	2374	6.31127	8.89450	8.55955
24	figure-n	26	1271	5.09019	9.17437	8.48916
25	high-j	53	3748	7.26188	8.64169	8.48475
26	measure-n	22	946	4.68327	9.35941	8.46084
27	remain-v	33	2121	5.73149	8.77954	8.39110
29	eurozone-n	16	518	3.99542	9.76887	8.34000
30	slow-v	14	390	3.73797	9.98570	8.26626
31	deflation-n	11	119	3.31535	11.35029	8.20795
32	pay-n	20	1197	4.46266	8.88240	8.15639
33	consistent-j	11	166	3.31485	10.87007	8.15337
35	pressure-n	18	1049	4.23389	8.92080	8.10048
36	stable-j	10	151	3.16059	10.86920	8.03306
37	benign-j	9	26	2.99969	13.25516	8.03293
38	weak-j	13	548	3.60017	9.38809	8.01394
39	keep-v	22	1996	4.67535	8.28221	7.86324
40	percent-n	30	3256	5.45618	8.02368	7.81810
41	percentage-n	10	359	3.15826	9.61977	7.81116
42	increase-n	16	1258	3.98887	8.48876	7.79665
43	period-n	15	1116	3.86278	8.56845	7.79315
44	consumer-n	28	3049	5.27110	8.01891	7.78881
45	level-n	20	1878	4.45727	8.23263	7.78180
46	expect-v	26	2793	5.07963	8.03852	7.77377
47	core-j	9	260	2.99693	9.93324	7.76053
48	employment-n	11	593	3.31029	9.03322	7.73407
49	Carney-n	11	617	3.31004	8.97598	7.71376
50	ease-v	8	174	2.82625	10.34273	7.68485
51	pick-v	10	496	3.15672	9.15341	7.68168
52	Fed-n	11	667	3.30950	8.86357	7.67235
53	likely-j	15	1313	3.86098	8.33392	7.67028
54	forecast-n	10	531	3.15633	9.05504	7.65039
55	outstrip-v	7	50	2.64508	11.94918	7.63994
56	low-n	8	216	2.82572	10.03079	7.63806
57	exclude-v	8	228	2.82557	9.95279	7.62496
58	prolonged-j	7	62	2.64492	11.63884	7.62496
59	UK-n	40	5593	6.29325	7.65820	7.61349
60	lag-v	7	87	2.64459	11.15009	7.59425
61	medium-j	7	88	2.64457	11.13360	7.59304
62	real-j	14	1360	3.72879	8.18364	7.54291
63	food-n	22	2788	4.66937	7.80010	7.53462
64	late-j	16	1734	3.98465	8.02579	7.53138
65	pace-n	8	334	2.82425	9.40197	7.51417
66	push-v	11	876	3.30727	8.47032	7.51106
67	official-n	11	878	3.30725	8.46703	7.50960
68	faster-a	7	176	2.64340	10.13360	7.48994
69	slow-j	8	375	2.82373	9.23493	7.47350
70	dormant-j	6	15	2.44927	13.46375	7.46213
71	show-v	20	2622	4.45138	7.75115	7.46007
72	measure-v	8	413	2.82326	9.09568	7.43680
73	fear-v	7	231	2.64266	9.74128	7.42906
74	August-n	10	805	3.15326	8.45476	7.42635
75	fear-n	8	439	2.82293	9.00760	7.41222
76	hit-v	11	1033	3.30560	8.23249	7.40076
77	Eurozone-n	6	66	2.44854	11.32625	7.39761
78	slack-n	6	74	2.44842	11.16119	7.38775
80	press-n	7	300	2.64174	9.36421	7.35614
81	continue-v	23	3521	4.76984	7.52747	7.34957
82	England-n	11	1120	3.30467	8.11583	7.34309
83	raise-v	14	1732	3.72527	7.83481	7.33975
84	today-n	12	1424	3.44955	7.89491	7.28347
85	finally-a	7	383	2.64063	9.01183	7.27305
87	datum-n	13	1703	3.58883	7.75226	7.24768
88	advanced-j	6	196	2.44666	9.75593	7.24511
89	monetary-j	7	414	2.64021	8.89955	7.24321
90	lift-v	6	207	2.44650	9.67715	7.23292
91	evidence-n	8	649	2.82030	8.44360	7.22769
92	return-v	8	656	2.82022	8.42813	7.22192
93	term-n	12	1542	3.44834	7.78005	7.21755
94	12-year-j	5	6	2.23597	14.52264	7.21079
95	index-v	5	8	2.23594	14.10761	7.20819
96	sign-n	8	680	2.81992	8.37629	7.20234
97	June-n	10	1129	3.14964	7.96678	7.19975
98	persistently-a	5	16	2.23581	13.10761	7.19781
99	threat-n	7	465	2.63953	8.73195	7.19541
100	gap-n	7	466	2.63952	8.72885	7.19449
101	interest-n	15	2267	3.85226	7.54600	7.18964
103	boost-v	7	484	2.63927	8.67417	7.17800
104	currently-a	8	724	2.81936	8.28583	7.16711
106	further-a	7	511	2.63891	8.59585	7.15361
107	May-n	10	1225	3.14856	7.84904	7.13891
108	house-n	8	797	2.81845	8.14724	7.11050
109	slightly-a	6	325	2.44479	9.02634	7.10822
110	average-v	5	95	2.23456	10.53775	7.09913
111	Report-n	5	103	2.23444	10.42111	7.08951
112	Japan-n	7	592	2.63783	8.38358	7.08284
113	ahead-a	8	838	2.81794	8.07487	7.07965
114	gradually-a	5	112	2.23429	10.30025	7.07875
115	soon-a	7	612	2.63756	8.33565	7.06589
116	five-year-j	5	128	2.23404	10.10761	7.05983
117	stay-v	7	627	2.63736	8.30071	7.05330
119	crisis-n	11	1637	3.29915	7.56827	7.04105
120	index-n	6	399	2.44372	8.73040	7.03518
121	quantitative-j	5	163	2.23349	9.75888	7.01929
122	easing-n	5	172	2.23334	9.68134	7.00905
123	drive-v	9	1193	2.98592	7.73523	7.00690
125	February-n	8	972	2.81626	7.86087	6.98319
126	control-v	6	475	2.44262	8.47886	6.96383
128	Draghi-n	5	230	2.23243	9.26212	6.94472
129	Economics-n	5	237	2.23232	9.21886	6.93714
130	lack-n	6	507	2.44216	8.38480	6.93481
131	current-j	9	1332	2.98428	7.57622	6.92200
132	even-a	17	3518	4.09290	7.09260	6.91441
133	good-n	7	802	2.63502	7.94557	6.91405
134	recent-j	11	1892	3.29643	7.35941	6.91254
135	so-a	24	5449	4.85960	6.95887	6.90790
136	first-j	19	4159	4.32512	7.01158	6.88735
137	again-a	9	1397	2.98351	7.50749	6.88394
138	RPI-n	4	17	1.99970	12.69822	6.87459
139	dangerously-a	4	19	1.99966	12.53775	6.87201
140	subdue-v	4	20	1.99965	12.46375	6.87072
141	mysterious-j	4	22	1.99961	12.32625	6.86814
142	low-a	4	33	1.99942	11.74128	6.85407
143	battle-n	5	317	2.23105	8.79927	6.85330
144	earnings-n	6	606	2.44073	8.12747	6.84856
145	PDF-n	4	40	1.99929	11.46375	6.84518
146	month-n	19	4317	4.32383	6.95779	6.84465
147	currency-n	7	900	2.63371	7.77925	6.84157
148	back-a	12	2331	3.44028	7.18391	6.84055
149	rebound-n	4	46	1.99919	11.26212	6.83761
150	couple-v	4	48	1.99915	11.20072	6.83509
151	argue-v	7	921	2.63343	7.74598	6.82650
152	April-n	8	1212	2.81326	7.54250	6.82507
153	higher-a	4	62	1.99890	10.83148	6.81761
154	squeeze-n	4	62	1.99890	10.83148	6.81761
155	stand-v	6	662	2.43992	7.99995	6.80196
156	suggest-v	8	1250	2.81278	7.49797	6.80155
157	adjustment-n	4	76	1.99865	10.53775	6.80033
158	median-j	4	80	1.99858	10.46375	6.79543
159	Mark-n	6	678	2.43969	7.96550	6.78892
161	jobless-j	4	103	1.99818	10.09918	6.76758
162	chart-n	4	105	1.99814	10.07143	6.76518
164	little-a	5	415	2.22950	8.41064	6.75683
165	barely-a	4	113	1.99800	9.96550	6.75564
166	dead-j	4	113	1.99800	9.96550	6.75564
167	fine-j	4	122	1.99784	9.85494	6.74497
168	risk-n	10	1956	3.14038	7.17392	6.74450
169	average-j	6	737	2.43884	7.84512	6.74183
170	somewhat-a	4	129	1.99772	9.77445	6.73673
171	housing-n	6	747	2.43869	7.82568	6.73399
172	worry-v	5	444	2.22904	8.31319	6.72947
174	particularly-a	6	767	2.43840	7.78756	6.71846
176	rather-a	8	1404	2.81085	7.33035	6.70998
178	George-n	5	474	2.22856	8.21886	6.70171
179	actually-a	6	789	2.43809	7.74676	6.70156
180	policymaker-n	4	161	1.99715	9.45476	6.69965
181	core-n	4	161	1.99715	9.45476	6.69965
184	zero-m	4	178	1.99685	9.30994	6.68033
185	climb-v	4	184	1.99674	9.26212	6.67357
186	clear-j	7	1149	2.63038	7.42687	6.67229
187	recovery-n	6	833	2.43745	7.66847	6.66834
188	happen-v	7	1156	2.63028	7.41811	6.66780
189	Yellen-n	4	190	1.99664	9.21582	6.66684
190	close-n	4	191	1.99662	9.20825	6.66573
191	Services-n	4	194	1.99657	9.18577	6.66238
193	economy-n	15	3758	3.83863	6.81682	6.66074
194	cost-n	13	3134	3.57478	6.87233	6.65263
195	accelerate-v	4	203	1.99641	9.12034	6.65238
196	lower-v	4	205	1.99637	9.10620	6.65017
197	overall-j	5	533	2.22763	8.04961	6.64862
198	set-v	10	2166	3.13803	7.02679	6.64862
199	away-a	6	861	2.43704	7.62077	6.64759
200	still-a	13	3158	3.57454	6.86132	6.64448
201	explain-v	6	867	2.43696	7.61075	6.64318
202	decline-n	5	547	2.22741	8.01221	6.63630
203	environment-n	6	877	2.43681	7.59421	6.63587
204	#NAME?	51	15709	7.06355	6.51880	6.63548
205	conference-n	5	551	2.22734	8.00170	6.63280
206	help-v	15	3857	3.83772	6.77931	6.63164
207	standard-n	6	886	2.43668	7.57948	6.62931
208	forecast-v	4	229	1.99595	8.94647	6.62387
209	live-v	7	1229	2.62930	7.32976	6.62186
210	give-v	15	3896	3.83737	6.76479	6.62033
211	#NAME?	4	235	1.99584	8.90916	6.61738
212	import-n	4	236	1.99582	8.90304	6.61630
214	seem-v	7	1246	2.62908	7.30994	6.61137
215	strong-j	8	1608	2.80830	7.13463	6.59699
216	far-a	8	1613	2.80824	7.13015	6.59433
217	effect-n	6	942	2.43587	7.49106	6.58920
218	reflect-v	5	602	2.22654	7.87399	6.58891
219	central-j	6	962	2.43558	7.46075	6.57513
220	chancellor-n	4	286	1.99494	8.62581	6.56329
221	future-j	5	646	2.22584	7.77222	6.55209
222	also-a	27	8385	5.13902	6.50697	6.54346
223	mean-v	9	2062	2.97566	6.94577	6.54330
226	now-a	18	5402	4.19756	6.55633	6.50326
228	ECB-n	4	349	1.99382	8.33860	6.49916
229	minimum-j	4	355	1.99372	8.31400	6.49320
230	trend-n	5	719	2.22468	7.61776	6.49300
231	country-n	14	4007	3.70374	6.62473	6.48909
232	generate-v	5	737	2.22440	7.58209	6.47879
233	July-n	6	1109	2.43346	7.25560	6.47578
234	hold-v	7	1486	2.62587	7.05581	6.47085
235	flavour-v	3	11	1.73183	12.91121	6.46732
236	Frederik-n	3	11	1.73183	12.91121	6.46732
237	limit-v	4	396	1.99299	8.15632	6.45311
238	near-term-j	3	22	1.73160	11.91121	6.45311
239	drop-n	4	397	1.99297	8.15268	6.45214
240	tackle-v	4	399	1.99294	8.14543	6.45022
241	runaway-j	3	29	1.73146	11.51266	6.44413
242	monster-n	3	36	1.73131	11.20072	6.43522
243	ease-n	3	37	1.73129	11.16119	6.43395
244	committee-n	5	797	2.22345	7.46917	6.43242
245	fade-v	3	39	1.73125	11.08524	6.43141
246	stupid-j	3	41	1.73121	11.01309	6.42888
247	long-term-j	5	810	2.22324	7.44583	6.42257
248	too-a	9	2340	2.97238	6.76331	6.42173
249	upward-j	3	47	1.73109	10.81605	6.42131
250	nominal-j	3	49	1.73105	10.75593	6.41880
251	tend-v	4	434	1.99232	8.02413	6.41692
253	policy-n	9	2387	2.97183	6.73462	6.40215
254	add-v	10	2780	3.13115	6.66674	6.40009
255	Treasury-n	4	453	1.99198	7.96231	6.39916
256	extended-j	3	65	1.73072	10.34827	6.39885
257	tremendous-j	3	68	1.73066	10.28318	6.39514
260	mandate-n	3	72	1.73058	10.20072	6.39021
261	emerge-v	5	866	2.22236	7.34938	6.38088
262	damaging-j	3	84	1.73033	9.97832	6.37551
263	November-n	6	1270	2.43113	7.06003	6.37429
264	run-v	9	2456	2.97101	6.69351	6.37389
265	absence-n	3	94	1.73013	9.81605	6.36338
266	surge-v	3	95	1.73011	9.80079	6.36217
267	account-n	6	1298	2.43073	7.02857	6.35735
269	predict-v	4	505	1.99106	7.80554	6.35164
271	rouble-n	3	106	1.72988	9.64272	6.34895
272	consistently-a	3	106	1.72988	9.64272	6.34895
273	less-j	6	1324	2.43035	6.99995	6.34179
275	[number]-m	208	83093	14.21822	6.14368	6.33903
276	hold-n	3	116	1.72968	9.51266	6.33703
277	Mario-n	3	116	1.72968	9.51266	6.33703
278	minimum-n	3	123	1.72954	9.42813	6.32875
279	MPC-n	3	125	1.72950	9.40486	6.32640
281	justify-v	3	130	1.72939	9.34827	6.32052
282	kantar-n	3	137	1.72925	9.27261	6.31233
283	significant-j	5	962	2.22084	7.19771	6.31210
285	project-v	3	139	1.72921	9.25170	6.31000
286	economist-n	5	971	2.22069	7.18428	6.30582
287	welcome-j	3	147	1.72905	9.17097	6.30072
288	early-j	6	1396	2.42931	6.92356	6.29956
289	calculate-v	3	148	1.72903	9.16119	6.29956
290	long-j	6	1398	2.42928	6.92149	6.29840
291	trigger-v	3	149	1.72901	9.15147	6.29840
292	reason-n	5	988	2.22042	7.15924	6.29402
293	spending-n	5	989	2.22041	7.15778	6.29333
294	recession-n	4	577	1.98979	7.61325	6.28833
295	touch-n	3	158	1.72882	9.06686	6.28805
296	actual-j	3	159	1.72880	9.05776	6.28690
297	last-j	19	6878	4.30303	6.28583	6.28612
298	temporary-j	3	160	1.72878	9.04871	6.28575
302	era-n	3	183	1.72831	8.85494	6.25966
303	mark-n	3	184	1.72829	8.84708	6.25853
304	little-j	5	1047	2.21949	7.07556	6.25382
305	offset-v	3	190	1.72817	8.80079	6.25181
306	money-n	9	2771	2.96730	6.51941	6.25143
308	near-j	3	192	1.72813	8.78568	6.24957
310	burden-n	3	193	1.72811	8.77818	6.24846
311	strengthen-v	3	196	1.72804	8.75593	6.24511
312	card-n	4	634	1.98878	7.47734	6.24011
313	survey-n	4	634	1.98878	7.47734	6.24011
314	milk-n	3	204	1.72788	8.69822	6.23623
315	as-a	13	4555	3.56082	6.33288	6.23513
316	increase-v	8	2387	2.79855	6.56470	6.23223
317	stimulus-n	3	209	1.72778	8.66328	6.23071
318	general-j	4	652	1.98846	7.43695	6.22521
319	provide-v	8	2409	2.79827	6.55146	6.22316
320	Europe-n	6	1540	2.42723	6.78193	6.21864
321	rapid-j	3	220	1.72755	8.58928	6.21864
322	combination-n	3	222	1.72751	8.57622	6.21646
323	stability-n	3	225	1.72745	8.55686	6.21319
324	yield-n	3	228	1.72739	8.53775	6.20992
325	profile-n	3	230	1.72735	8.52515	6.20775
326	education-n	4	675	1.98805	7.38693	6.20640
328	see-v	13	4679	3.55961	6.29413	6.20384
329	energy-n	9	2901	2.96576	6.45327	6.20378
330	official-j	3	234	1.72727	8.50028	6.20342
331	region-n	4	687	1.98784	7.36151	6.19668
332	October-n	4	688	1.98782	7.35941	6.19587
333	due-j	4	695	1.98770	7.34481	6.19023
334	producer-n	4	699	1.98763	7.33653	6.18702
335	short-term-j	3	258	1.72678	8.35941	6.17769
336	least-j	5	1172	2.21751	6.91285	6.17218
337	path-n	3	265	1.72663	8.32079	6.17028
338	take-v	18	7120	4.18322	6.15794	6.16500
340	stop-v	4	731	1.98706	7.27195	6.16158
342	initially-a	3	275	1.72643	8.26735	6.15975
344	focus-v	5	1198	2.21710	6.88119	6.15577
345	next-j	8	2590	2.79601	6.44694	6.15059
346	more-a	16	6281	3.94440	6.16890	6.15040
347	guidance-n	3	293	1.72606	8.17588	6.14098
348	time-n	16	6373	3.94359	6.14792	6.13253
350	cause-v	4	776	1.98626	7.18577	6.12656
351	release-v	4	776	1.98626	7.18577	6.12656
352	retailer-n	7	2187	2.61649	6.49830	6.12480
353	catch-v	3	315	1.72561	8.07143	6.11838
355	more-j	22	9323	4.62004	6.05853	6.11195
356	relation-n	3	332	1.72526	7.99560	6.10115
357	negative-j	3	341	1.72508	7.95701	6.09211
359	generally-a	3	344	1.72502	7.94438	6.08911
360	strength-n	3	348	1.72494	7.92770	6.08512
361	speak-v	4	832	1.98527	7.08524	6.08412
362	grocery-n	3	349	1.72492	7.92356	6.08412
363	poor-j	4	838	1.98517	7.07487	6.07965
364	fiscal-j	3	358	1.72473	7.88683	6.07519
365	week-n	9	3300	2.96105	6.26735	6.06664
366	September-n	5	1348	2.21472	6.71100	6.06454
367	once-a	4	859	1.98479	7.03916	6.06410
368	be-v	303	147672	17.10653	5.85682	6.06043
370	concern-v	3	379	1.72430	7.80459	6.05456
371	not-a	49	23168	6.88282	5.90054	6.04794
373	highlight-v	3	392	1.72404	7.75593	6.04193
374	news-n	5	1387	2.21411	6.66985	6.04174
375	debt-n	5	1389	2.21407	6.66778	6.04058
376	inbox-n	3	394	1.72400	7.74859	6.04000
378	governor-n	3	405	1.72377	7.70886	6.02941
379	however-a	6	1910	2.42188	6.47128	6.02941
380	certainly-a	3	423	1.72340	7.64613	6.01226
381	productivity-n	3	423	1.72340	7.64613	6.01226
382	year-n	34	16172	5.73276	5.89193	6.01132
384	close-j	3	439	1.72308	7.59256	5.99718
387	update-v	3	452	1.72281	7.55046	5.98505
389	Britain-n	5	1490	2.21248	6.56651	5.98319
390	just-a	11	4613	3.26738	6.07362	5.97940
391	fast-j	3	459	1.72267	7.52829	5.97856
392	lead-v	7	2564	2.61144	6.26885	5.96815
394	broad-j	3	473	1.72238	7.48494	5.96566
395	Paul-n	3	478	1.72228	7.46977	5.96108
396	look-v	8	3135	2.78918	6.17143	5.95185
398	past-j	4	1025	1.98185	6.78427	5.94675
399	market-n	16	7428	3.93425	5.92692	5.94201
401	very-a	7	2639	2.61044	6.22726	5.93892
402	majority-n	3	504	1.72175	7.39336	5.93750
403	population-n	3	504	1.72175	7.39336	5.93750
404	Tuesday-n	5	1576	2.21111	6.48555	5.93607
405	headline-n	3	508	1.72167	7.38196	5.93391
406	factor-n	3	514	1.72154	7.36502	5.92854
407	item-n	3	519	1.72144	7.35105	5.92408
408	face-v	5	1605	2.21065	6.45925	5.92052
409	sure-j	3	525	1.72132	7.33447	5.91874
411	establish-v	3	532	1.72118	7.31536	5.91254
412	domestic-j	3	533	1.72116	7.31265	5.91165
414	believe-v	5	1623	2.21037	6.44316	5.91095
415	seek-v	4	1079	1.98090	6.71020	5.91055
417	confidence-n	3	537	1.72107	7.30186	5.90812
418	summer-n	3	539	1.72103	7.29650	5.90636
419	compare-v	4	1090	1.98070	6.69557	5.90328
420	perhaps-a	3	543	1.72095	7.28583	5.90285
421	allow-v	5	1644	2.21004	6.42461	5.89986
422	photograph-n	8	3293	2.78721	6.10049	5.89901
423	same-j	6	2196	2.41775	6.26998	5.89846
424	decision-n	5	1651	2.20993	6.41848	5.89619
425	never-a	4	1125	1.98008	6.64997	5.88041
426	average-n	3	572	1.72036	7.21077	5.87760
427	contribute-v	3	577	1.72026	7.19821	5.87330
429	need-v	10	4513	3.11175	5.96774	5.86737
430	short-j	3	587	1.72005	7.17342	5.86472
431	only-a	8	3414	2.78569	6.04843	5.85981
432	retail-j	4	1166	1.97936	6.59833	5.85407
433	have-v	97	53936	9.65497	5.66663	5.85182
435	decade-n	4	1186	1.97900	6.57379	5.84139
436	March-n	4	1190	1.97893	6.56893	5.83887
438	about-a	8	3488	2.78477	6.01749	5.83635
439	drop-v	3	625	1.71928	7.08293	5.83258
440	much-a	6	2361	2.41536	6.16546	5.82799
441	grow-v	7	2949	2.60629	6.06702	5.82400
442	point-v	3	637	1.71903	7.05549	5.82258
443	prove-v	3	638	1.71901	7.05323	5.82175
444	begin-v	5	1808	2.20744	6.28743	5.81612
446	already-a	6	2402	2.41477	6.14062	5.81100
447	start-v	7	2987	2.60578	6.04855	5.81053
448	well-a	9	4206	2.95036	5.91737	5.79652
449	act-v	3	672	1.71831	6.97832	5.79380
450	down-a	4	1265	1.97761	6.48076	5.79238
451	bring-v	5	1857	2.20666	6.24885	5.79201
452	United-n	5	1862	2.20659	6.24497	5.78957
453	positive-j	3	681	1.71813	6.95913	5.78649
454	long-a	3	682	1.71811	6.95701	5.78568
456	#NAME?	120	70212	10.72752	5.59314	5.78503
457	affect-v	3	691	1.71793	6.93810	5.77841
458	reduce-v	5	1916	2.20573	6.20372	5.76351
459	almost-a	4	1341	1.97626	6.39658	5.74674
460	many-j	9	4414	2.94791	5.84773	5.74104
461	much-j	4	1371	1.97573	6.36467	5.72912
462	stock-n	4	1373	1.97569	6.36256	5.72795
464	tax-n	7	3236	2.60245	5.93304	5.72521
465	especially-a	3	764	1.71643	6.79321	5.72078
466	government-n	9	4514	2.94673	5.81541	5.71511
468	job-n	7	3279	2.60187	5.91399	5.71097
469	line-n	4	1405	1.97513	6.32932	5.70941
471	Reuters-n	3	800	1.71570	6.72678	5.69318
472	most-a	6	2711	2.41030	5.96603	5.68901
473	require-v	4	1450	1.97433	6.28384	5.68372
474	achieve-v	3	815	1.71539	6.69998	5.68183
476	condition-n	3	822	1.71525	6.68765	5.67657
477	number-n	6	2753	2.40970	5.94385	5.67320
478	out-a	3	829	1.71511	6.67541	5.67133
479	Germany-n	3	834	1.71500	6.66674	5.66759
481	States-n	4	1500	1.97345	6.23493	5.65570
484	use-v	10	5440	3.10137	5.69822	5.64685
485	cut-n	3	868	1.71431	6.60909	5.64245
486	quarter-n	4	1527	1.97297	6.20919	5.64080
487	further-j	3	871	1.71425	6.60411	5.64025
488	improve-v	4	1538	1.97277	6.19884	5.63477
489	fact-n	3	931	1.71302	6.50800	5.59699
491	potential-j	3	947	1.71269	6.48342	5.58567
492	develop-v	4	1635	1.97106	6.11060	5.58267
493	property-n	3	960	1.71243	6.46375	5.57653
494	move-v	4	1658	1.97065	6.09045	5.57059
495	send-v	3	972	1.71218	6.44583	5.56815
497	oil-n	5	2361	2.19868	5.90242	5.56495
498	change-n	6	3058	2.40529	5.79227	5.56329
499	come-v	9	5154	2.93917	5.62413	5.55936
500	bonus-n	3	990	1.71181	6.41936	5.55568
501	point-n	4	1696	1.96998	6.05776	5.55085
502	end-n	4	1724	1.96948	6.03413	5.53648
504	result-n	4	1732	1.96934	6.02746	5.53239
506	change-v	4	1778	1.96852	5.98964	5.50915
507	Ms.-n	4	1788	1.96835	5.98155	5.50414
510	say-v	44	31061	6.46746	5.32229	5.48641
511	global-j	5	2560	2.19553	5.78568	5.48430
513	fail-v	3	1111	1.70934	6.25300	5.47448
515	future-n	3	1130	1.70895	6.22853	5.46213
516	two-m	7	4114	2.59070	5.58671	5.45918
517	several-j	3	1140	1.70875	6.21582	5.45568
518	way-n	7	4180	2.58981	5.56375	5.44103
519	do-v	21	14778	4.46840	5.32683	5.43758
520	bank-n	8	4950	2.76646	5.51247	5.43728
522	yet-a	3	1238	1.70674	6.09685	5.39390
523	up-a	4	2019	1.96426	5.80625	5.39313
525	go-v	9	5936	2.92994	5.42033	5.38939
526	include-v	8	5216	2.76314	5.43695	5.37520
527	trade-n	3	1278	1.70593	6.05097	5.36943
528	benefit-n	3	1279	1.70591	6.04984	5.36882
529	meet-v	3	1325	1.70497	5.99886	5.34119
530	income-n	3	1328	1.70490	5.99560	5.33941
531	something-n	3	1332	1.70482	5.99126	5.33703
533	cut-v	3	1426	1.70290	5.89288	5.28232
534	supply-n	3	1458	1.70225	5.86087	5.26416
536	demand-n	3	1507	1.70125	5.81318	5.23679
537	major-j	3	1534	1.70069	5.78756	5.22192
538	economic-j	4	2421	1.95714	5.54429	5.21823
539	BST-n	5	3347	2.18307	5.39895	5.20331
540	Credit-n	3	1575	1.69986	5.74950	5.19964
541	publish-v	4	2471	1.95626	5.51480	5.19789
542	state-n	3	1591	1.69953	5.73492	5.19104
544	problem-n	4	2540	1.95504	5.47507	5.17028
546	US-n	5	3478	2.18100	5.34356	5.16143
547	financial-j	5	3518	2.18037	5.32707	5.14888
548	get-v	8	6302	2.74954	5.16408	5.14630
549	Wednesday-n	3	1678	1.69775	5.65811	5.14513
550	such-j	5	3544	2.17995	5.31644	5.14078
551	impact-n	3	1719	1.69691	5.62329	5.12399
552	follow-v	3	1754	1.69620	5.59421	5.10619
554	create-v	4	2803	1.95038	5.33292	5.06963
557	public-j	3	1916	1.69289	5.46676	5.02654
558	big-j	6	5004	2.37716	5.08177	5.00942
559	worker-n	3	2085	1.68943	5.34481	4.94788
561	sector-n	3	2177	1.68755	5.28252	4.90680
562	GMT-n	3	2228	1.68651	5.24911	4.88452
566	thing-n	3	2479	1.68138	5.09510	4.77962
567	one-m	7	7819	2.54112	4.66026	4.68469
568	three-m	3	2823	1.67435	4.90763	4.64722
569	TMs-n	3	3043	1.66985	4.79936	4.56850
573	group-n	3	3480	1.66092	4.60577	4.42383
576	become-v	3	3674	1.65695	4.52750	4.36398
578	pay-v	3	3861	1.65313	4.45588	4.30855
580	Mr.-n	5	7649	2.11496	4.20655	4.22703
581	product-n	3	4300	1.64415	4.30052	4.18622
583	work-v	3	5339	1.62292	3.98829	3.93234
585	good-j	3	5441	1.62083	3.96098	3.90967
586	make-v	5	10808	2.06494	3.70779	3.78228
587	people-n	3	7531	1.57811	3.49202	3.50965
590	business-n	3	13416	1.45781	2.65897	2.75961
