# Supplementary material for: Tracking diachronic sentiment change of economic terms in times of crisis: Connotative fluctuations of ‘inflation’ in the news discourse
Source: PLoS One. 2023 Nov 2;18(11):e0287688. doi: 10.1371/journal.pone.0287688 (PMC10621966; doi:10.1371/journal.pone.0287688)
Supplement: S1 Data — (ZIP) [file pone.0287688.s001.zip › UFA_input/2015-inflation.csv]

ID	Item	Cooccurrences	Candidates	T-score	MI	LogDice
1	low-j	219	3291	14.78650	10.25067	10.49054
2	negative-j	83	523	9.10730	11.50457	10.25870
3	zero-m	66	304	8.12199	11.95666	10.07789
4	rate-n	161	5147	12.66642	9.16160	9.59029
6	target-n	60	1144	7.73790	9.90721	9.43471
7	wage-n	75	2000	8.64764	9.42323	9.37668
8	expectation-n	40	705	6.31847	10.02064	9.09191
9	remain-v	67	2336	8.16976	9.03646	9.08845
10	core-j	32	289	5.65406	10.98527	9.04435
11	rise-v	69	2744	8.28858	8.84665	8.99186
12	fall-v	80	3492	8.92295	8.71229	8.98069
13	expect-v	83	3698	9.08826	8.68271	8.97763
14	measure-n	43	1100	6.54828	9.48317	8.97660
15	Bank-n	72	3049	8.46565	8.75600	8.95743
16	zero-v	27	92	5.19519	12.39152	8.94995
17	UK-n	108	5843	10.36159	8.40259	8.87454
18	back-a	57	2348	7.53285	8.79587	8.85097
19	figure-n	46	1571	6.76968	9.06629	8.84937
20	growth-n	93	4919	9.61579	8.43520	8.84742
21	price-n	122	7336	11.00908	8.25015	8.78975
22	CPI-n	23	72	4.79501	12.51383	8.73484
23	keep-v	44	1983	6.61692	8.66616	8.61394
24	adjust-v	23	272	4.79273	10.59629	8.58031
25	pick-v	25	468	4.99489	9.93369	8.56370
26	target-v	23	355	4.79179	10.21208	8.52075
27	inflation-n	38	1697	6.14938	8.67935	8.51916
28	consumer-n	51	2903	7.11923	8.32929	8.50501
29	forecast-n	25	674	4.99264	9.40745	8.43258
32	high-j	55	3822	7.38805	8.04144	8.35117
33	Fed-n	28	1137	5.27977	8.81653	8.33873
34	fall-n	27	1043	5.18519	8.88856	8.33493
35	turn-v	30	1386	5.46340	8.63037	8.31677
36	deflation-n	19	267	4.35555	10.34743	8.30835
37	weak-j	25	893	4.99024	9.00154	8.30512
38	measure-v	19	275	4.35545	10.30484	8.30248
39	hit-v	27	1117	5.18441	8.78967	8.29648
40	sign-n	23	743	4.78737	9.14654	8.27090
41	quarterly-j	18	266	4.23922	10.27484	8.23108
42	confident-j	18	277	4.23907	10.21638	8.22302
43	report-n	37	2435	6.06090	8.11994	8.19683
44	headline-n	19	439	4.35340	9.63005	8.18723
45	rise-n	28	1468	5.27635	8.44791	8.17937
46	annual-j	27	1377	5.18168	8.48777	8.16899
47	interest-n	39	2795	6.22055	7.99696	8.15226
48	unemployment-n	20	654	4.46415	9.12898	8.12287
49	push-v	22	927	4.67962	8.76320	8.10188
51	increase-n	26	1514	5.08280	8.29649	8.05163
52	show-v	35	2668	5.89145	7.90794	8.03752
54	risk-n	27	1819	5.17703	8.08615	7.97517
55	likely-j	24	1452	4.88279	8.24133	7.96428
56	move-v	25	1643	4.98205	8.12193	7.93822
57	reasonably-a	13	49	3.60481	12.24593	7.93060
58	drive-v	21	1182	4.56849	8.34550	7.90097
59	sluggish-j	13	86	3.60425	11.43437	7.90035
60	pressure-n	21	1238	4.56782	8.27872	7.87317
61	England-n	19	994	4.34644	8.45102	7.85400
62	exclude-v	14	290	3.73742	9.78764	7.85098
63	explain-v	17	747	4.11321	8.70269	7.83243
64	Carney-n	14	351	3.73653	9.51222	7.80735
65	level-n	24	1819	4.87870	7.91623	7.80524
66	term-n	23	1684	4.77665	7.96608	7.80033
67	economist-n	21	1393	4.56597	8.10853	7.79893
68	stay-v	16	672	3.99082	8.76788	7.78994
69	pay-n	21	1433	4.56550	8.06769	7.78037
70	index-n	16	697	3.99048	8.71518	7.77479
71	downward-j	12	127	3.46210	10.75647	7.75207
72	basket-n	12	130	3.46205	10.72279	7.74970
73	outlook-n	14	440	3.73523	9.18619	7.74598
74	@card@-m	12	135	3.46197	10.66834	7.74576
75	effect-n	17	911	4.11104	8.41635	7.73873
76	down-a	21	1546	4.56415	7.95819	7.72920
78	economic-j	28	2659	5.26406	7.59088	7.71857
79	drop-n	15	637	3.86400	8.75194	7.71830
80	mean-v	24	2039	4.87625	7.75151	7.71768
81	real-j	19	1278	4.34288	8.08845	7.70925
82	even-a	32	3333	5.62467	7.45759	7.70366
83	return-v	15	669	3.86355	8.68122	7.69866
84	further-j	18	1208	4.22709	8.09172	7.66560
85	percent-n	35	3955	5.87956	7.34002	7.66474
86	drop-v	15	729	3.86270	8.55731	7.66253
87	boost-v	14	580	3.73319	8.78764	7.65444
88	very-a	25	2462	4.97310	7.53844	7.62184
89	factor-n	13	485	3.59820	8.93879	7.60900
91	December-n	18	1391	4.22473	7.88821	7.57747
92	suggest-v	18	1392	4.22472	7.88718	7.57700
93	persistently-a	10	32	3.16172	12.48212	7.56621
94	increase-v	25	2643	4.97113	7.43609	7.56038
96	further-a	13	625	3.59608	8.57292	7.51929
97	rebound-v	10	99	3.16057	10.85277	7.51136
100	datum-n	18	1571	4.22242	7.71265	7.49573
101	currently-a	13	673	3.59536	8.46617	7.48977
102	central-j	16	1227	3.98325	7.89928	7.48627
103	well-a	29	3627	5.34838	7.19362	7.47969
105	recent-j	20	2022	4.44744	7.50056	7.46123
106	help-v	28	3525	5.25512	7.18414	7.45697
107	official-j	11	365	3.31061	9.10787	7.44960
108	cheap-j	13	745	3.59427	8.31954	7.44659
109	Eurozone-n	10	184	3.15910	9.95856	7.44464
110	on-n	10	204	3.15875	9.80970	7.42939
111	raise-v	22	2506	4.66123	7.32846	7.42223
113	month-n	35	5113	5.86887	6.96952	7.39584
114	bring-v	18	1831	4.21907	7.49170	7.38529
116	continue-v	27	3677	5.15750	7.07077	7.36311
117	pace-n	11	497	3.30844	8.66252	7.36008
118	record-n	15	1313	3.85447	7.70843	7.35134
119	again-a	14	1129	3.72518	7.82672	7.34281
121	MPC-n	9	142	2.99741	10.18037	7.32522
123	late-j	19	2189	4.33147	7.31207	7.32386
124	household-n	12	758	3.45215	8.17910	7.32346
125	stable-j	9	154	2.99720	10.06333	7.31584
126	start-v	21	2679	4.55064	7.16503	7.29692
127	Britain-n	16	1651	3.97746	7.47107	7.29092
128	period-n	14	1239	3.72357	7.69259	7.28772
129	economy-n	28	4229	5.24785	6.92145	7.27451
130	temporary-j	9	221	2.99598	9.54222	7.26454
132	eurozone-n	14	1307	3.72258	7.61551	7.25469
133	RPI-n	8	25	2.82794	12.51634	7.25013
134	little-j	12	889	3.45008	7.94912	7.24846
135	weigh-v	9	245	2.99554	9.39348	7.24660
136	employment-n	11	696	3.30516	8.17668	7.23483
139	pound-n	10	490	3.15381	8.54549	7.22719
140	weakness-n	9	278	2.99494	9.21118	7.22229
141	forecast-v	9	284	2.99483	9.18037	7.21791
142	decline-n	11	737	3.30449	8.09411	7.21032
143	food-n	17	2101	4.09527	7.21080	7.19644
144	return-n	12	985	3.44857	7.80118	7.19587
145	see-v	26	4139	5.05468	6.84557	7.18968
146	February-n	13	1243	3.58672	7.58102	7.17884
147	oil-n	23	3537	4.75555	6.89545	7.16986
148	low-n	9	356	2.99352	8.85439	7.16641
149	still-a	21	3106	4.54555	6.95167	7.16260
150	consistently-a	8	134	2.82584	10.09411	7.16158
151	gradually-a	8	135	2.82582	10.08338	7.16080
152	objective-n	8	155	2.82543	9.88407	7.14513
153	consistent-j	8	157	2.82540	9.86557	7.14357
155	core-n	8	172	2.82511	9.73393	7.13195
156	largely-a	9	425	2.99226	8.59880	7.11872
157	cause-v	11	928	3.30134	7.76165	7.10133
158	too-a	15	1948	3.84551	7.13931	7.07519
159	Yellen-n	8	247	2.82366	9.21183	7.07519
163	average-j	10	780	3.14881	7.87479	7.04755
164	near-term-j	7	40	2.64493	11.64562	7.04497
165	outpace-v	7	41	2.64490	11.61000	7.04414
166	close-j	9	539	2.99019	8.25598	7.04322
167	underlie-v	8	292	2.82279	8.97037	7.04217
168	control-n	10	801	3.14844	7.83646	7.03537
169	gain-n	9	552	2.98995	8.22160	7.03486
171	concern-n	12	1327	3.44318	7.37121	7.02272
172	percentage-n	8	331	2.82204	8.78951	7.01416
173	#NAME?	67	15384	8.08270	6.31714	7.00598
176	strong-j	14	1903	3.71388	7.07349	6.99357
177	cost-n	19	3190	4.31893	6.76878	6.99319
178	reason-n	10	881	3.14706	7.69913	6.98989
179	energy-n	15	2176	3.84230	6.97962	6.98765
181	second-j	11	1154	3.29762	7.44720	6.98218
182	first-j	22	4059	4.64315	6.63272	6.96858
183	also-a	38	8289	6.09097	6.39114	6.96224
184	evidence-n	9	681	2.98760	7.91861	6.95439
185	more-a	28	5711	5.23255	6.48802	6.95249
186	bear-v	8	424	2.82024	8.43227	6.94947
187	fuel-n	10	956	3.14577	7.58126	6.94852
188	argue-v	10	963	3.14564	7.57073	6.94472
189	have-v	207	53430	14.18465	6.14832	6.94302
190	quickly-a	9	702	2.98722	7.87479	6.94171
193	volatile-j	7	176	2.64212	9.50812	6.93622
194	calculate-v	7	195	2.64173	9.36022	6.92166
196	now-a	25	5155	4.94369	6.47229	6.90155
197	ECB-n	8	497	2.81883	8.20309	6.90065
198	slow-j	8	513	2.81852	8.15738	6.89017
199	predict-v	8	521	2.81837	8.13506	6.88496
200	less-a	9	802	2.98540	7.68266	6.88279
201	prevent-v	8	533	2.81813	8.10220	6.87717
202	as-a	21	4173	4.53284	6.52564	6.87317
206	be-v	483	135790	21.63978	6.02506	6.84694
208	point-v	8	600	2.81684	7.93138	6.83446
209	enough-a	8	604	2.81676	7.92179	6.83195
213	come-v	23	5014	4.73873	6.39201	6.81125
214	preferred-j	6	56	2.44824	10.93780	6.80935
216	achieve-v	8	643	2.81601	7.83152	6.80771
217	prolonged-j	6	59	2.44817	10.86251	6.80689
218	head-v	7	355	2.63842	8.49588	6.80454
219	governor-n	7	359	2.63834	8.47971	6.80173
220	medium-j	6	86	2.44757	10.31889	6.78487
221	backdrop-n	6	92	2.44744	10.22160	6.78002
222	strip-v	6	93	2.44742	10.20600	6.77922
223	next-j	15	2784	3.83372	6.62414	6.77729
225	tip-v	6	101	2.44724	10.08695	6.77279
227	Federal-n	8	715	2.81462	7.67840	6.76399
229	look-v	15	2839	3.83294	6.59592	6.75969
231	hold-v	11	1705	3.28855	6.88407	6.72726
233	worry-v	7	473	2.63599	8.08185	6.72388
235	publish-v	10	1422	3.13772	7.00842	6.71506
236	year-n	60	17068	7.62561	6.00808	6.71113
237	high-n	6	201	2.44501	9.09411	6.69470
238	lead-v	13	2426	3.56880	6.61627	6.69096
239	so-a	20	4647	4.41538	6.30004	6.69075
241	become-v	15	3074	3.82963	6.48118	6.68681
242	last-j	34	9134	5.74539	6.09063	6.68458
243	warn-v	9	1172	2.97866	7.13536	6.68359
247	overall-j	7	551	2.63438	7.86164	6.67293
249	therefore-a	6	239	2.44416	8.84429	6.66610
250	time-n	24	6052	4.83150	6.18196	6.66517
252	near-j	6	245	2.44403	8.80852	6.66164
254	Mark-n	7	581	2.63376	7.78516	6.65380
255	official-n	9	1246	2.97731	7.04703	6.64685
256	lower-v	6	283	2.44318	8.60050	6.63368
257	less-j	9	1293	2.97646	6.99361	6.62400
259	just-a	17	3972	4.07049	6.29201	6.61858
260	January-n	9	1308	2.97619	6.97697	6.61678
261	slow-v	7	649	2.63235	7.62548	6.61137
262	soon-a	7	658	2.63217	7.60561	6.60584
263	14-Jan-2015-j	5	6	2.23592	13.89716	6.58807
264	[number]-m	264	88229	15.95148	5.77562	6.58794
265	ultra-low-n	5	15	2.23570	12.57523	6.58046
266	pull-v	6	360	2.44146	8.25330	6.57864
268	entrenched-j	5	31	2.23531	11.52793	6.56704
269	bout-n	5	35	2.23521	11.35284	6.56370
271	up-a	10	1789	3.13138	6.67719	6.55457
272	persistent-j	5	59	2.23463	10.59948	6.54385
275	good-n	7	786	2.62952	7.34916	6.52949
276	public-n	6	437	2.43975	7.97367	6.52562
278	reach-v	8	1156	2.80610	6.98527	6.52174
279	rebound-n	5	92	2.23382	9.95856	6.51699
280	earnings-n	7	826	2.62870	7.27755	6.50643
281	below-a	5	112	2.23333	9.67477	6.50095
282	activity-n	7	837	2.62847	7.25847	6.50015
283	ahead-a	7	841	2.62839	7.25159	6.49788
286	territory-n	5	161	2.23214	9.15121	6.46239
287	spending-n	8	1278	2.80375	6.84052	6.46133
288	responsibility-n	6	536	2.43754	7.67907	6.46019
289	decline-v	7	909	2.62699	7.13941	6.45973
290	Statistics-n	5	174	2.23182	9.03918	6.45233
291	faster-a	5	182	2.23162	8.97433	6.44618
292	tumble-v	5	183	2.23160	8.96642	6.44541
293	allow-v	9	1699	2.96907	6.59965	6.44030
294	set-v	10	2077	3.12640	6.46184	6.44005
295	worry-n	5	192	2.23138	8.89716	6.43852
296	weaken-v	5	194	2.23133	8.88221	6.43699
298	US-n	15	3991	3.81670	6.10455	6.43318
299	Reserve-n	6	581	2.43653	7.56276	6.43141
300	commodity-n	6	586	2.43642	7.55040	6.42825
301	almost-a	8	1362	2.80213	6.74868	6.42116
302	hit-n	5	215	2.23082	8.73393	6.42106
303	confidence-n	6	623	2.43560	7.46207	6.40505
304	close-n	5	244	2.23011	8.55139	6.39934
305	change-v	8	1435	2.80072	6.67336	6.38713
306	policymaker-n	5	265	2.22959	8.43227	6.38382
307	fear-v	5	265	2.22959	8.43227	6.38382
308	more-j	27	8917	5.10242	5.79274	6.38121
309	path-n	5	269	2.22950	8.41066	6.38088
310	market-n	26	8528	5.00767	5.80264	6.38063
311	#NAME?	178	69087	13.05882	5.55980	6.36460
312	photograph-n	13	3494	3.55262	6.08997	6.35864
313	clothing-n	5	304	2.22864	8.23420	6.35542
314	add-v	11	2707	3.27204	6.21715	6.35483
315	indeed-a	5	314	2.22840	8.18750	6.34823
316	live-v	7	1134	2.62234	6.82035	6.34026
317	ever-a	6	755	2.43265	7.18482	6.32522
318	import-n	5	353	2.22745	8.01860	6.32052
319	global-j	11	2835	3.26994	6.15049	6.31350
320	dollar-n	7	1190	2.62118	6.75080	6.31200
322	say-v	83	32765	8.91399	5.53537	6.30232
323	however-a	9	2040	2.96286	6.33577	6.30226
324	line-n	7	1212	2.62073	6.72438	6.30105
325	tend-v	5	386	2.22664	7.88967	6.29748
326	Osborne-n	6	803	2.43158	7.09590	6.29725
327	determine-v	5	387	2.22661	7.88593	6.29679
328	miss-v	5	394	2.22644	7.86007	6.29195
330	take-v	20	6691	4.39042	5.77412	6.28782
331	current-j	7	1260	2.61974	6.66834	6.27744
334	fresh-j	5	436	2.22542	7.71394	6.26326
335	long-j	7	1312	2.61867	6.61000	6.25229
336	hawk-n	4	25	1.99932	11.51634	6.25013
337	Eurostat-n	4	26	1.99929	11.45976	6.24929
338	benign-j	4	26	1.99929	11.45976	6.24929
340	slack-n	4	32	1.99913	11.16020	6.24428
341	point-n	8	1764	2.79436	6.37556	6.24303
342	Boe-n	4	37	1.99899	10.95074	6.24011
343	committee-n	6	907	2.42926	6.92020	6.23845
344	lack-n	5	481	2.22432	7.57223	6.23314
345	war-n	5	487	2.22417	7.55435	6.22917
346	impact-n	7	1372	2.61743	6.54549	6.22380
347	here-a	7	1379	2.61728	6.53814	6.22052
348	persist-v	4	63	1.99828	10.18292	6.21864
349	nominal-j	4	66	1.99820	10.11580	6.21618
350	chance-n	5	513	2.22354	7.47931	6.21210
351	shopping-n	5	514	2.22351	7.47650	6.21144
352	sink-v	4	77	1.99790	9.89341	6.20721
353	income-n	7	1408	2.61668	6.50812	6.20698
354	follow-v	8	1857	2.79257	6.30144	6.20477
355	diminish-v	4	81	1.99779	9.82035	6.20396
357	enough-j	5	531	2.22310	7.42956	6.20039
358	future-j	5	532	2.22307	7.42684	6.19975
359	worsen-v	4	88	1.99760	9.70076	6.19829
360	Report-n	4	88	1.99760	9.70076	6.19829
361	Haldane-n	4	93	1.99746	9.62104	6.19426
362	edge-v	4	93	1.99746	9.62104	6.19426
363	sustained-j	4	95	1.99741	9.59034	6.19265
364	two-m	13	4127	3.54303	5.84976	6.19265
365	prospect-n	5	551	2.22261	7.37621	6.18750
368	March-n	7	1455	2.61571	6.46075	6.18530
369	situation-n	5	566	2.22224	7.33747	6.17791
370	stimulate-v	4	115	1.99686	9.31471	6.17663
371	not-a	51	21431	6.97752	5.44521	6.17507
372	generous-j	4	118	1.99678	9.27755	6.17425
373	positive-j	5	578	2.22195	7.30720	6.17028
374	justify-v	4	128	1.99650	9.16020	6.16632
375	then-a	9	2414	2.95605	6.09291	6.16465
376	actually-a	5	587	2.22173	7.28491	6.16458
377	use-v	13	4242	3.54129	5.81011	6.16444
378	bank-n	17	6091	4.04242	5.67519	6.16043
380	August-n	6	1080	2.42541	6.66834	6.14565
381	fail-v	6	1103	2.42489	6.63794	6.13375
382	run-v	8	2042	2.78899	6.16443	6.13156
383	slip-v	4	174	1.99525	8.71725	6.13041
384	far-a	7	1583	2.61307	6.33910	6.12787
385	GMT-n	9	2526	2.95401	6.02748	6.12587
386	reading-n	4	181	1.99506	8.66035	6.12502
387	around-a	5	656	2.22004	7.12457	6.12164
388	beat-v	4	187	1.99489	8.61330	6.12042
389	ago-a	7	1603	2.61266	6.32099	6.11910
390	domestic-j	5	661	2.21992	7.11362	6.11858
391	fuel-v	4	201	1.99451	8.50914	6.10974
392	stand-v	5	676	2.21956	7.08124	6.10943
393	power-n	7	1645	2.61179	6.28368	6.10086
394	general-j	5	691	2.21919	7.04958	6.10034
395	modest-j	4	218	1.99405	8.39201	6.09687
396	release-v	5	698	2.21902	7.03504	6.09612
397	much-a	8	2137	2.78716	6.09882	6.09537
398	ignore-v	4	224	1.99388	8.35284	6.09236
399	flat-j	4	226	1.99383	8.34002	6.09086
402	petrol-n	4	230	1.99372	8.31471	6.08786
403	completely-a	4	231	1.99369	8.30845	6.08711
404	slump-n	4	232	1.99366	8.30221	6.08636
405	match-v	4	233	1.99364	8.29601	6.08561
406	twice-a	4	237	1.99353	8.27145	6.08263
407	crisis-n	8	2175	2.78643	6.07340	6.08114
408	accelerate-v	4	240	1.99345	8.25330	6.08039
409	view-v	4	245	1.99331	8.22356	6.07667
410	close-v	6	1221	2.42226	6.49131	6.07420
411	rather-a	6	1224	2.42220	6.48777	6.07272
412	combination-n	4	252	1.99312	8.18292	6.07148
413	thanks-n	4	257	1.99298	8.15457	6.06779
414	most-j	7	1731	2.61002	6.21016	6.06420
415	rapidly-a	4	262	1.99284	8.12677	6.06410
417	get-v	14	5175	3.66611	5.63021	6.06084
418	century-n	4	269	1.99265	8.08873	6.05895
419	short-term-j	4	276	1.99246	8.05167	6.05382
420	October-n	6	1274	2.42108	6.43001	6.04823
421	associate-v	4	284	1.99224	8.01045	6.04799
422	April-n	6	1275	2.42106	6.42888	6.04774
423	longer-a	5	784	2.21692	6.86741	6.04522
424	British-j	6	1291	2.42070	6.41088	6.04000
425	think-v	9	2817	2.94871	5.87018	6.02973
426	Tuesday-n	8	2318	2.78366	5.98153	6.02882
427	generally-a	4	318	1.99132	7.84731	6.02344
428	job-n	10	3374	3.10400	5.76188	6.01387
429	June-n	6	1349	2.41941	6.34748	6.01226
430	combine-v	4	347	1.99052	7.72140	6.00282
431	slightly-a	4	347	1.99052	7.72140	6.00282
433	healthy-j	4	368	1.98995	7.63663	5.98807
434	strength-n	4	380	1.98962	7.59034	5.97971
435	key-j	5	905	2.21396	6.66035	5.97652
436	significant-j	5	912	2.21379	6.64923	5.97265
437	export-n	5	920	2.21360	6.63663	5.96823
438	union-n	5	923	2.21352	6.63194	5.96658
439	fight-v	4	400	1.98908	7.51634	5.96589
440	borrowing-n	4	402	1.98902	7.50914	5.96451
441	so-called-j	4	415	1.98867	7.46323	5.95561
442	progress-n	4	422	1.98848	7.43910	5.95083
444	week-n	10	3612	3.09989	5.66354	5.94770
445	concern-v	4	430	1.98826	7.41200	5.94540
446	about-a	10	3643	3.09935	5.65121	5.93930
448	November-n	6	1512	2.41577	6.18292	5.93705
449	believe-v	6	1526	2.41546	6.16962	5.93077
450	earlier-a	5	990	2.21189	6.53084	5.93015
451	threat-n	4	457	1.98752	7.32414	5.92720
452	wide-j	4	472	1.98711	7.27755	5.91719
453	slowdown-n	4	483	1.98681	7.24432	5.90989
454	Central-n	4	484	1.98678	7.24133	5.90923
455	only-a	9	3231	2.94117	5.67236	5.90314
456	wait-v	4	494	1.98651	7.21183	5.90263
457	do-v	27	13180	5.05761	5.22902	5.89409
458	recently-a	5	1074	2.20983	6.41335	5.88574
459	recession-n	4	539	1.98528	7.08605	5.87330
460	reduce-v	6	1662	2.41243	6.04645	5.87115
462	estimate-v	4	551	1.98495	7.05429	5.86557
463	begin-v	6	1680	2.41203	6.03091	5.86344
464	force-n	4	557	1.98479	7.03866	5.86173
466	net-j	4	561	1.98468	7.02834	5.85917
467	chancellor-n	4	571	1.98441	7.00285	5.85280
468	government-set-n	3	6	1.73186	13.16020	5.85110
469	undershoot-v	3	9	1.73177	12.57523	5.84856
470	focus-v	5	1149	2.20800	6.31596	5.84721
471	paltry-j	3	11	1.73170	12.28573	5.84687
472	non-existent-j	3	12	1.73167	12.16020	5.84603
473	Falling-n	3	15	1.73158	11.83827	5.84350
475	probably-a	4	589	1.98391	6.95807	5.84139
476	Thursday-n	7	2304	2.59819	5.79763	5.84121
477	mute-v	3	18	1.73148	11.57523	5.84097
478	today-n	5	1162	2.20768	6.29973	5.84063
480	negligible-j	3	19	1.73145	11.49723	5.84013
481	e-cigarettes-n	3	20	1.73142	11.42323	5.83929
482	entrench-v	3	22	1.73136	11.28573	5.83761
483	rock-bottom-n	3	23	1.73133	11.22160	5.83677
484	employer-n	4	598	1.98367	6.93619	5.83572
485	ultra-low-j	3	26	1.73123	11.04472	5.83426
486	Ansell-n	3	26	1.73123	11.04472	5.83426
487	move-n	5	1175	2.20737	6.28368	5.83409
488	remit-n	3	27	1.73120	10.99027	5.83342
489	low-a	3	27	1.73120	10.99027	5.83342
490	Official-j	3	28	1.73117	10.93780	5.83258
491	yoghurt-n	3	28	1.73117	10.93780	5.83258
492	nudge-v	3	29	1.73114	10.88718	5.83175
494	subdue-v	3	32	1.73104	10.74516	5.82924
495	moderate-v	3	33	1.73101	10.70076	5.82841
496	peg-v	3	34	1.73098	10.65769	5.82757
497	zero-n	3	36	1.73092	10.57523	5.82591
498	outstrip-v	3	37	1.73088	10.53570	5.82507
499	maximize-v	3	39	1.73082	10.45976	5.82341
500	Rain-n	3	39	1.73082	10.45976	5.82341
501	hover-v	3	40	1.73079	10.42323	5.82258
502	fluctuation-n	3	47	1.73057	10.19057	5.81678
503	aim-v	4	631	1.98277	6.85870	5.81512
504	build-v	6	1798	2.40940	5.93298	5.81389
505	spiral-n	3	55	1.73032	9.96380	5.81018
506	reflect-v	4	640	1.98252	6.83827	5.80956
507	deflationary-j	3	58	1.73022	9.88718	5.80771
508	least-j	5	1240	2.20578	6.20600	5.80180
509	China-n	8	3003	2.77044	5.60801	5.80155
510	Fischer-n	3	66	1.72997	9.70076	5.80115
511	reveal-v	4	655	1.98211	6.80484	5.80033
512	lag-v	3	67	1.72994	9.67907	5.80033
513	likelihood-n	3	68	1.72991	9.65769	5.79951
514	Resolution-n	3	71	1.72981	9.59541	5.79706
515	feel-v	5	1250	2.20553	6.19441	5.79690
516	Forbes-n	3	74	1.72972	9.53570	5.79461
517	seasonal-j	3	74	1.72972	9.53570	5.79461
518	two-year-j	3	76	1.72965	9.49723	5.79299
519	main-j	6	1854	2.40815	5.88873	5.79095
520	long-a	4	672	1.98165	6.76788	5.78994
521	peak-v	3	81	1.72950	9.40531	5.78892
522	trend-n	4	676	1.98154	6.75932	5.78750
523	dip-n	3	83	1.72943	9.37012	5.78730
524	George-n	4	679	1.98146	6.75293	5.78568
525	curb-v	3	86	1.72934	9.31889	5.78487
526	bounce-v	3	91	1.72918	9.23736	5.78083
527	Q-n	3	92	1.72915	9.22160	5.78002
529	adjustment-n	3	104	1.72877	9.04472	5.77038
530	substantially-a	3	107	1.72868	9.00369	5.76798
531	RBA-n	3	110	1.72858	8.96380	5.76558
532	already-a	6	1923	2.40661	5.83601	5.76319
534	currency-n	5	1330	2.20358	6.10491	5.75826
535	historic-j	3	122	1.72820	8.81442	5.75603
536	implication-n	3	126	1.72808	8.76788	5.75286
537	considerable-j	3	128	1.72801	8.74516	5.75128
538	September-n	5	1347	2.20316	6.08659	5.75018
539	balance-v	3	130	1.72795	8.72279	5.74970
540	May-n	5	1352	2.20304	6.08124	5.74781
541	improve-v	5	1367	2.20268	6.06533	5.74073
542	Committee-n	3	146	1.72745	8.55533	5.73712
543	actual-j	3	147	1.72742	8.54549	5.73634
544	unchanged-j	3	147	1.72742	8.54549	5.73634
545	note-v	4	762	1.97919	6.58655	5.73614
546	mean-n	3	148	1.72738	8.53570	5.73556
547	relative-j	3	155	1.72716	8.46903	5.73009
548	last-v	3	160	1.72701	8.42323	5.72620
549	bottom-n	3	164	1.72688	8.38761	5.72310
550	grow-v	7	2652	2.59100	5.59469	5.72089
551	middle-n	3	168	1.72675	8.35284	5.72000
552	analyst-n	6	2041	2.40398	5.75010	5.71691
553	problem-n	6	2048	2.40382	5.74516	5.71421
554	fact-n	4	808	1.97793	6.50198	5.70941
555	gross-j	3	187	1.72615	8.19826	5.70538
556	publication-n	3	191	1.72603	8.16773	5.70232
557	thus-a	3	197	1.72584	8.12311	5.69774
558	exchange-n	4	829	1.97736	6.46497	5.69736
559	craft-n	3	199	1.72578	8.10853	5.69622
560	once-a	4	835	1.97720	6.45456	5.69394
562	QE-n	3	221	1.72508	7.95726	5.67958
563	extremely-a	3	223	1.72502	7.94426	5.67807
564	offset-v	3	231	1.72477	7.89341	5.67207
565	stimulus-n	3	233	1.72470	7.88097	5.67058
566	continued-j	3	235	1.72464	7.86864	5.66908
567	limit-n	3	240	1.72448	7.83827	5.66535
568	Foundation-n	3	241	1.72445	7.83227	5.66461
569	debt-n	6	2182	2.40083	5.65372	5.66349
570	plunge-v	3	243	1.72439	7.82035	5.66312
571	Draghi-n	3	254	1.72404	7.75647	5.65496
572	sort-n	3	263	1.72376	7.70624	5.64832
573	turn-n	3	265	1.72369	7.69531	5.64685
574	monthly-j	3	266	1.72366	7.68988	5.64612
575	budget-n	4	929	1.97463	6.30066	5.64135
576	worker-n	6	2246	2.39941	5.61202	5.63988
577	big-j	10	4875	3.07807	5.23094	5.63981
578	Economics-n	3	276	1.72335	7.63663	5.63879
579	chair-n	3	278	1.72328	7.62622	5.63733
580	feature-n	3	281	1.72319	7.61073	5.63514
581	hard-j	4	946	1.97416	6.27450	5.63204
582	condition-n	4	949	1.97408	6.26993	5.63040
583	experience-v	3	294	1.72278	7.54549	5.62568
584	lift-v	3	296	1.72272	7.53570	5.62424
585	euro-n	4	961	1.97375	6.25180	5.62387
586	City-n	4	961	1.97375	6.25180	5.62387
587	early-a	3	297	1.72268	7.53084	5.62351
589	sharply-a	3	305	1.72243	7.49249	5.61774
590	Wednesday-n	6	2318	2.39780	5.56649	5.61378
591	record-v	3	313	1.72218	7.45514	5.61198
592	news-n	5	1660	2.19552	5.78516	5.60897
593	Americans-n	3	318	1.72202	7.43227	5.60840
594	compare-v	4	1018	1.97220	6.16867	5.59326
595	anyone-n	3	340	1.72133	7.33577	5.59273
596	door-n	3	341	1.72130	7.33153	5.59202
597	significantly-a	3	343	1.72123	7.32309	5.59061
599	retail-j	4	1058	1.97111	6.11307	5.57216
601	sharp-j	3	379	1.72010	7.17910	5.56537
602	rely-v	3	382	1.72000	7.16773	5.56329
603	right-a	3	396	1.71956	7.11580	5.55361
604	little-a	3	396	1.71956	7.11580	5.55361
605	decade-n	4	1098	1.97001	6.05953	5.55137
606	collapse-n	3	400	1.71944	7.10130	5.55085
608	happen-v	4	1112	1.96963	6.04125	5.54416
609	other-j	11	6044	3.21709	5.05834	5.54113
610	Office-n	3	420	1.71881	7.03091	5.53716
611	labor-n	3	422	1.71874	7.02406	5.53579
612	highlight-v	3	428	1.71855	7.00369	5.53172
613	policy-n	6	2555	2.39252	5.42605	5.53104
614	end-n	5	1848	2.19093	5.63037	5.53036
615	benefit-n	4	1141	1.96884	6.00411	5.52934
616	consider-v	4	1150	1.96859	5.99278	5.52477
617	cut-n	4	1151	1.96857	5.99152	5.52427
619	beer-n	3	448	1.71792	6.93780	5.51820
620	[number]-j	3	452	1.71780	6.92498	5.51551
621	result-v	3	455	1.71770	6.91544	5.51350
623	deficit-n	3	462	1.71748	6.89341	5.50881
624	analysis-n	3	463	1.71745	6.89029	5.50815
625	good-j	9	4785	2.91288	5.10582	5.50770
626	result-n	5	1914	2.18931	5.57975	5.50375
627	discount-n	3	479	1.71695	6.84128	5.49750
628	account-n	4	1207	1.96704	5.92299	5.49617
629	warning-n	3	482	1.71685	6.83227	5.49551
631	past-j	4	1212	1.96690	5.91702	5.49369
632	number-n	6	2675	2.38984	5.35983	5.49088
634	confirm-v	3	504	1.71616	6.76788	5.48102
635	item-n	3	505	1.71613	6.76502	5.48036
636	perhaps-a	3	514	1.71584	6.73953	5.47448
637	accord-v	6	2727	2.38868	5.33206	5.47383
638	world-n	7	3474	2.57403	5.20517	5.47113
639	debate-n	3	521	1.71562	6.72002	5.46992
640	monetary-j	3	525	1.71549	6.70898	5.46732
641	average-n	3	538	1.71508	6.67370	5.45890
642	banker-n	3	538	1.71508	6.67370	5.45890
643	industrial-j	3	539	1.71505	6.67102	5.45826
644	replace-v	3	548	1.71477	6.64713	5.45246
645	output-n	3	554	1.71458	6.63142	5.44861
646	seven-m	3	558	1.71445	6.62104	5.44605
647	short-j	3	566	1.71420	6.60050	5.44094
648	prove-v	3	570	1.71408	6.59034	5.43839
649	region-n	3	570	1.71408	6.59034	5.43839
650	provide-v	5	2117	2.18436	5.43432	5.42484
651	give-v	7	3645	2.57050	5.13585	5.42419
652	conference-n	3	593	1.71335	6.53327	5.42383
653	generate-v	3	596	1.71326	6.52599	5.42194
654	benefit-v	3	600	1.71313	6.51634	5.41943
655	United-n	5	2132	2.18399	5.42413	5.41918
656	important-j	4	1370	1.96258	5.74024	5.41739
657	house-n	3	604	1.71300	6.50675	5.41692
659	need-v	7	3713	2.56910	5.10918	5.40594
660	summer-n	3	625	1.71234	6.45745	5.40381
661	survey-n	3	630	1.71218	6.44595	5.40071
662	meet-v	4	1406	1.96160	5.70281	5.40055
663	especially-a	3	651	1.71152	6.39864	5.38775
664	poor-j	3	656	1.71136	6.38761	5.38468
665	break-v	3	662	1.71117	6.37447	5.38100
666	support-v	4	1451	1.96037	5.65736	5.37978
667	personal-j	3	665	1.71108	6.36795	5.37917
668	put-v	5	2257	2.18094	5.34193	5.37283
669	letter-n	3	677	1.71070	6.34215	5.37186
670	goal-n	3	696	1.71010	6.30221	5.36036
672	go-v	9	5515	2.89959	4.90098	5.35374
673	July-n	4	1510	1.95876	5.59986	5.35299
676	financial-j	7	3975	2.56369	5.01081	5.33771
677	recovery-n	3	746	1.70853	6.20213	5.33052
678	right-j	3	748	1.70846	6.19826	5.32934
679	such-j	6	3203	2.37807	5.09995	5.32640
681	most-a	5	2424	2.17686	5.23895	5.31315
682	National-n	3	793	1.70704	6.11398	5.30303
683	early-j	4	1624	1.95565	5.49486	5.30260
684	way-n	6	3328	2.37528	5.04472	5.29005
685	particularly-a	3	832	1.70581	6.04472	5.28061
686	due-j	3	834	1.70575	6.04125	5.27947
687	demand-n	4	1713	1.95322	5.41789	5.26444
688	States-n	4	1728	1.95281	5.40531	5.25811
689	great-j	4	1731	1.95273	5.40281	5.25685
691	make-v	13	9607	3.46001	4.63076	5.23589
692	one-m	10	7092	3.03978	4.69015	5.22044
693	force-v	3	942	1.70234	5.86557	5.21919
694	political-j	3	945	1.70225	5.86099	5.21755
695	no-a	3	947	1.70219	5.85794	5.21646
696	send-v	3	998	1.70058	5.78226	5.18889
698	government-n	8	5513	2.72196	4.73157	5.18422
699	effort-n	3	1057	1.69872	5.69940	5.15765
700	strategy-n	3	1074	1.69818	5.67638	5.14877
701	quarter-n	4	2001	1.94535	5.19369	5.14747
702	credit-n	3	1083	1.69790	5.66434	5.14409
703	cut-v	4	2030	1.94456	5.17293	5.13620
704	Reuters-n	3	1156	1.69560	5.57023	5.10670
706	leave-v	4	2113	1.94229	5.11512	5.10442
707	supermarket-n	3	1167	1.69525	5.55657	5.10115
709	agency-n	3	1193	1.69443	5.52478	5.08811
710	question-n	3	1225	1.69342	5.48659	5.07222
711	different-j	3	1248	1.69269	5.45976	5.06091
712	country-n	6	4201	2.35581	4.70864	5.05895
713	investor-n	5	3246	2.15678	4.81768	5.05076
714	stock-n	4	2267	1.93809	5.01363	5.04726
715	find-v	5	3287	2.15578	4.79957	5.03884
718	meeting-n	3	1344	1.68967	5.35284	5.01463
719	group-n	5	3380	2.15350	4.75932	5.01217
720	area-n	3	1371	1.68882	5.32414	5.00188
721	lot-n	3	1385	1.68837	5.30949	4.99531
722	statement-n	3	1395	1.68806	5.29911	4.99064
723	appear-v	3	1405	1.68774	5.28880	4.98598
724	plan-n	4	2458	1.93287	4.89693	4.97937
725	Ms.-n	3	1482	1.68532	5.21183	4.95061
726	change-n	4	2547	1.93044	4.84561	4.94879
727	lose-v	3	1531	1.68377	5.16490	4.92854
729	decision-n	3	1655	1.67986	5.05254	4.87416
731	billion-n	4	2883	1.92126	4.66684	4.83887
732	face-v	3	1756	1.67667	4.96708	4.83133
733	Europe-n	3	1786	1.67573	4.94264	4.81885
734	European-j	3	1827	1.67444	4.90990	4.80196
735	member-n	3	1838	1.67409	4.90124	4.79747
736	value-n	3	1844	1.67390	4.89653	4.79502
737	few-j	3	1851	1.67368	4.89107	4.79217
738	large-j	4	3172	1.91337	4.52902	4.75059
739	include-v	5	4911	2.11611	4.22032	4.63193
740	people-n	6	6403	2.30671	4.10063	4.60126
743	many-j	4	3929	1.89270	4.22025	4.54211
744	Mr.-n	7	8443	2.47145	3.92401	4.49958
745	three-m	3	2718	1.64634	4.33683	4.47676
747	small-j	3	2892	1.64085	4.24731	4.42100
750	want-v	3	3327	1.62713	4.04515	4.29034
753	new-j	5	7715	2.04761	3.56867	4.12164
755	business-n	7	12025	2.39750	3.41380	4.06315
756	share-n	3	4191	1.59989	3.71208	4.06140
761	company-n	4	15543	1.57552	2.23622	2.92653
