# Supplementary material for: Tracking diachronic sentiment change of economic terms in times of crisis: Connotative fluctuations of ‘inflation’ in the news discourse
Source: PLoS One. 2023 Nov 2;18(11):e0287688. doi: 10.1371/journal.pone.0287688 (PMC10621966; doi:10.1371/journal.pone.0287688)
Supplement: S1 Data — (ZIP) [file pone.0287688.s001.zip › SA_data/lingmotif_input.csv]

id	date	text
1	2007-01-20	Steel entered his soul as, during the 1974-79 Labour governments, Britain became known as ''the sick man of Europe'', with the annualised monthly inflation rate rising in 1975 to more than 25 per cent and public spending and borrowing scaling un-Conservative heights."
2	2007-01-20	This is important because inflation was around 10 per cent when the Thatcher government entered the last chance saloon, and the Clegg Commission pay awards aggravated the trend of inflation."
3	2007-01-20	This is important because inflation was around 10 per cent when the Thatcher government entered the last chance saloon, and the Clegg Commission pay awards aggravated the trend of inflation ."
4	2007-01-20	This fed into the retail price index, also affecting wage claims and subsequent inflation ."
5	2007-01-20	(This reminded me of Geoffrey Goodman''s impression from discussions at the time with Howe and others - recorded in From Bevan to Blair - that they were ''quite content to let the Wilson government grapple with an ""impossible"" economic climate, inflation , pressure from the IMF and cuts in social spending''.) Interestingly, Howe recalls trying to dissuade Joseph - John the Baptist to Thatcher''…
6	2007-01-20	Can even China insulate its domestic financial system from such fantastic growth in its reserves and stop inflation rising?"
7	2007-01-20	With inflation climbing, the pay round will be the next flashpoint."
8	2007-01-20	Ed Blissett of the GMB says: ''It is highly likely that we would want to keep rates at least at, if not exceeding, inflation .''"
9	2007-01-20	Pay With inflation high, unions across industry are looking for big increases in this year''s pay round."
10	2007-01-20	At school he was a very studious boy and very bright- it was clear that he would go a long way Bank of England governor in the spotlight as rate of inflation hits 15-year high Friday 19 January 2007 08.16 GMT First published on Friday 19 January 2007 08.16 GMT For a man who famously said setting interest rates should be boring, Mervyn King , the erudite governor of the Bank of England, is right b…
11	2007-01-20	Suddenly everyone is discussing the rate of inflation , the price of gas or flat screen TVs and the pay rise they might get as a result of inflation leaping to a 15-year high."
12	2007-01-20	Suddenly everyone is discussing the rate of inflation, the price of gas or flat screen TVs and the pay rise they might get as a result of inflation leaping to a 15-year high."
13	2007-01-20	But any satisfaction might be tempered by the fact that this week''s rise in inflation was to within a whisker of the level at which he would have to write, for the first time, an open letter to Gordon Brown explaining why he and his colleagues on the monetary policy committee had let it stray more than a percentage point from its 2% target."
14	2007-01-20	Mr King''s point is that low and stable inflation cannot be taken for granted as last week''s surge in inflation showed."
15	2007-01-20	Mr King''s point is that low and stable inflation cannot be taken for granted as last week''s surge in inflation showed."
16	2007-01-20	He has a keen sense of his role in explaining the Bank''s purpose and the importance of low inflation ."
17	2007-01-20	The adoption of the euro creates the right conditions for economic prosperity by providing low inflation and low interest rates,"" he said."
18	2007-01-20	The euro allowed Kosovo to have a stable currency and almost zero-percent inflation , and made foreign trade easier,"" said Mechthild Henneke, a UN spokeswoman."
19	2007-01-20	This was partly because of Mr. Friedman''s insistent, larger-than-life personality, and partly because Keynesian economics failed to adequately explain and respond to the simultaneous outbreak of higher inflation and rising unemployment that emerged in the 1970s."
20	2007-01-20	Keynesians, for example, argued that the government could use changes in taxes and spending to help push the economy to full employment without running the risk of excessive inflation ."
21	2007-01-20	For example, he says, people don''t automatically insist on raises that keep their pay on par with inflation ."
22	2007-02-20	The consortium, which hopes to keep Mr King and the current management team in place, is also understood to believe that supermarket margins, aided by the return of food price inflation , are now on an upward path."
23	2007-02-20	The big grocers have been reporting food price deflation for several years, but the market is now relatively benign and the Office for National Statistics recently reported food price inflation running at more than 4%."
24	2007-02-20	But don''t get too worried about inflation ."
25	2007-02-20	Mr. Gesell proposed that money automatically depreciate over time – essentially hard-wiring inflation into the currency to generate an incentive to spend quickly."
26	2007-02-20	The Stern Review assumed that a dollar of economic damage prevented a century from now (adjusted for inflation ) is roughly as valuable as a dollar spent reducing emissions today."
27	2007-03-20	Annual payments will start at £29m and rise in line with inflation , capped at 3.5% per year, and Tesco - the UK''s largest retailer - said it would make a £142m profit from the deal."
28	2007-03-20	High rises House prices in England rose 6% last year - three times faster than the consumer price index of inflation Average house prices have risen by 139% since Labour came to power in 1997."
29	2007-03-20	Its chief economist, Jean-Philippe Cotis, described Britain as a ""goldilocks"" economy - getting the balance of strong growth and low inflation just right."
30	2007-03-20	Brown set an inflation target for the Bank to meet, allowing a one percentage point deviation on either side before the governor would have to write an explanatory letter."
31	2007-03-20	Yellowcake is trading at $90 a pound, nearing the record high, adjusted for inflation , of about $120 in the mid-1970s."
32	2007-03-20	During that time, economic growth averaged 6 percent a year while inflation often remained below 3 percent."
33	2007-03-20	Mohammad Abu-Ghazaleh, 65, the chief executive, spoke recently about price inflation , focusing on new markets in the Middle East and Africa and the around-the-world business trips his job requires."
34	2007-03-20	Farmland''s traditional investment appeal includes steady income from rents, along with appreciation that has tended to run ahead of inflation ."
35	2007-03-20	Farmland''s traditional investment appeal includes steady income from rents, along with appreciation that has tended to run ahead of inflation ."
36	2007-03-20	Yellowcake is trading at $90 a pound, nearing the record high, adjusted for inflation , of about $120 in the mid-1970s."
37	2007-03-20	During that time, economic growth averaged 6 percent a year while inflation often remained below 3 percent."
38	2007-03-20	Mohammad Abu-Ghazaleh, 65, the chief executive, spoke recently about price inflation , focusing on new markets in the Middle East and Africa and the around-the-world business trips his job requires."
39	2007-04-20	Milton Friedman updated the theory and made it the central theory of monetarism . He argued that any increase in the money supply would lead to inflation , and increases in nominal wages, but have no effect on output and employment."
40	2007-04-20	The City believes an interest rate rise next month is a certainty, with some analysts talking about a possible half-point increase to combat rising inflation ."
41	2007-04-20	This week''s announcement that inflation , as measured by the consumer prices index, had risen to 3.1% spooked the money markets, with ""swap rates"" - which determine the pricing of fixed-rate deals - rising to their highest level this year."
42	2007-04-20	Higher borrowing costs will continue to slow house price inflation in 2007 with those on variable rate deals feeling the strain."""
43	2007-04-20	The spectre that''s worrying the Bank of England is a wage/price inflation spiral."
44	2007-04-20	I think [Bank governor] Mervyn King will go for aggressive measures to batten down inflation ."
45	2007-04-20	Another half percentage point rise [in interest rates] is good news if it has the effect of pulling price inflation down to a more sustainable level ... The bottom line is that the market cannot keep going at 10%; it needs to be in line with earnings inflation,"" said John Watson, chief executive of Bellway, Britain''s fifth-largest house builder. · Lenders are taking ever more desperate measures…
46	2007-04-20	Another half percentage point rise [in interest rates] is good news if it has the effect of pulling price inflation down to a more sustainable level ... The bottom line is that the market cannot keep going at 10%; it needs to be in line with earnings inflation ,"" said John Watson, chief executive of Bellway, Britain''s fifth-largest house builder. · Lenders are taking ever more desperate measure…
47	2007-04-20	The RPI is an inflation measure."
48	2007-04-20	The pound''s rise this morning was prompted by stronger-than-expected data on inflation in Britain''s factories."
49	2007-04-20	The consumer inflation data is out on Tuesday and this has been long-awaited by the Bank of England, which is widely expected to raise rates at the May meeting after doing nothing in April."
50	2007-04-20	Poor people in Mexico have protested against the higher prices, and now China and India are starting to suffer from food inflation ."
51	2007-04-20	Buyers may also choose optional features, including inflation protection and a withdrawal benefit in an emergency."
52	2007-04-20	It is always good to diversify investments, she said, adding, "" Inflation is my No. 1 fear, so I would want some TIPS,"" or Treasury inflation-protected securities."
53	2007-05-20	In which context he praised Mervyn King, the current governor of the Bank of England, for attaching great weight to inflation expectations, and was especially interesting in commenting on the criticism he had received in the Eighties for describing inflation as ''a blip'' (when it turned out not to be) and as the ''judge and jury'' (of monetary policy)."
54	2007-05-20	In which context he praised Mervyn King, the current governor of the Bank of England, for attaching great weight to inflation expectations, and was especially interesting in commenting on the criticism he had received in the Eighties for describing inflation as ''a blip'' (when it turned out not to be) and as the ''judge and jury'' (of monetary policy)."
55	2007-05-20	But the fact of the matter was that, on the inflation front, Chancellor Lawson ran into trouble."
56	2007-05-20	His failure to control inflation expectations, along with the ''Lawson boom'' and the troubles with Thatcher and Walters, became the first draft of the history of his Chancellorship."
57	2007-05-20	The focus of Walters''s criticisms was the former Chancellor''s obsession with the ERM, but it sounds as though, if Walters had been more aware of Lawson''s real strategy - temporary ERM membership to cure inflation - things might have turned out differently."
58	2007-05-20	''If you look at past cycles, you understand a great deal more, not least about inflation .''"
59	2007-05-20	Perhaps I was excessively concerned with the problems of inflation at the expense of doing more on the supply side.''"
60	2007-05-20	For measuring inflation before 1914 the Office for National Statistics has a yardstick that goes back to 1750 based on sources including the cost of wheat, account books for alms houses and naval purchasing records."
61	2007-05-20	The all-items RPI stood the test of time until the 1970s, when inflation took off, peaking at 27% in 1975."
62	2007-05-20	The thinking was that when policy makers put up interest rates to combat inflation , the immediate impact of the move was to push up the all-items RPI, adding to the risks of a wage-price spiral."
63	2007-05-20	When Norman Lamont announced the first inflation target in 1992, he chose RPI(X), which remained the benchmark until 2003, when the Bank of England was told to target the consumer prices index (CPI) - an internationally agreed measure that excludes all owner-occupied housing costs."
64	2007-05-20	In its half-yearly health check on the global economy, the Paris-based Organisation for Economic Cooperation and Development said it expected inflation , as measured by the consumer prices index, to drop back to its 2% target this year but warned the Bank to ""remain vigilant""."
65	2007-05-20	The rise, coming just days after the monetary policy committee celebrated its 10th birthday, was accompanied by a statement from the committee saying there were ""upside risks"" to inflation in the coming months."
66	2007-05-20	However, it expected consumer price inflation to slow towards its 2% target as last year''s rises in gas and electricity bills fall out of the figures."
67	2007-05-20	Inflation , as measured by the consumer price index, rose to a record high of 3.1% in March, forcing the Bank''s governor, Mervyn King, to write an open letter to Gordon Brown explaining why it had strayed more than a percentage point away from its government-set target."
68	2007-05-20	The MPC also pointed to strong economic growth, a rapid rise in money supply growth and the re-emergence of pricing power among firms, something that could keep inflation high."
69	2007-05-20	While we fully accept the need for today''s rate rise, we see no reason for a further increase at present, as the impact of the 1% increase in rates since last August should be sufficient to keep inflation pressures into 2008 under control,"" said Ian McCafferty, chief economist at the CBI."
70	2007-05-20	Big cuts in gas and electricity prices are now coming through and we can be confident that CPI inflation will fall back towards the 2% target."
71	2007-05-20	The case for Blair is that the economy has grown in a steady and uninterrupted manner for a decade, with falling unemployment, low inflation and rising living standards."
72	2007-05-20	This figure alone gives the lie to the notion that Britain under Labour has cracked the age-old problem of inflation , since a trade deficit is merely disguised inflation, evidence of excess demand that can only be met through imports."
73	2007-05-20	This figure alone gives the lie to the notion that Britain under Labour has cracked the age-old problem of inflation, since a trade deficit is merely disguised inflation , evidence of excess demand that can only be met through imports."
74	2007-05-20	Because there used to be a higher rate of inflation ,"" says Wilcox, ""one might start off paying 30-40% of one''s income in mortgage, but as earnings were rising with inflation, and inflation was quite high, the mortgage cost-to-income ratio declined very rapidly - within about five years you could relax, or have children."
75	2007-05-20	Because there used to be a higher rate of inflation,"" says Wilcox, ""one might start off paying 30-40% of one''s income in mortgage, but as earnings were rising with inflation , and inflation was quite high, the mortgage cost-to-income ratio declined very rapidly - within about five years you could relax, or have children."
76	2007-05-20	Because there used to be a higher rate of inflation,"" says Wilcox, ""one might start off paying 30-40% of one''s income in mortgage, but as earnings were rising with inflation, and inflation was quite high, the mortgage cost-to-income ratio declined very rapidly - within about five years you could relax, or have children."
77	2007-05-20	We''re now operating in a very low inflation environment, and you''re looking at 10, 15, 20 years before you can be comfortable."""
78	2007-05-20	In Britain, house-price inflation dipped below 10% in March, and home ownership dropped for the first time in 50 years; late April brought back predictions of a coming crash - and a crash would, of course, please those who can''t buy, those for whom the boom simply means an ever-more-unattainable goal."
79	2007-05-20	Bank''s inflation controllers leave the NICE decade to enter the not-so-nice Threadneedle Street''s rate setters are having to work harder to tame the economy Thursday 3 May 2007 00.22 BST First published on Thursday 3 May 2007 00.22 BST The call came to Mervyn King as he returned home after a game of tennis on bank holiday Monday 10 years ago this week."
80	2007-05-20	Last month, for the first time since independence, inflation rose to a level more than a percentage point above the 2% target set by the chancellor."
81	2007-05-20	Coincidentally, Mr King and his colleagues are under fire from economists - including one of the original members of the committee, Charles Goodhart - who say the Bank''s decision to ignore the large amounts of cheap credit swilling round the economy is the reason inflation is flashing amber warning signals."
82	2007-05-20	While acknowledging the criticism last night, the governor said it was difficult to know what signals about inflation changes in the money supply were sending."
83	2007-05-20	I think the big step for monetary policy was adopting inflation targeting in 1992 [under then chancellor Norman Lamont]."""
84	2007-05-20	The deviation of inflation from its Treasury-set target has been a mere -0.08%."
85	2007-05-20	So far the central bank has taken no action, and some critics say it is also under pressure to keep inflation down."
86	2007-05-20	Mr. Agarwala and others say that the bank has been allowing the rupee to rise in order to control domestic inflation , which remains above its target of 5 percent, even though the benchmark interest rate is at a five-year high."
87	2007-05-20	One result should be a flood of lower-price supplies on the domestic market, which would help drive down inflation ."
88	2007-05-20	Even so, the current cost of gas – which in real terms is approaching the old peak of $1.42 a gallon in March 1981, or $3.31 adjusted for inflation – has renewed suspicions that the oil industry is looking for ways to keep profits high by delaying much-needed investments."
89	2007-05-20	Even so, the current cost of gas – which in real terms is approaching the old peak of $1.42 a gallon in March 1981, or $3.31 adjusted for inflation – has renewed suspicions that the oil industry is looking for ways to keep profits high by delaying much-needed investments."
90	2007-05-20	So far the central bank has taken no action, and some critics say it is also under pressure to keep inflation down."
91	2007-05-20	Mr. Agarwala and others say that the bank has been allowing the rupee to rise in order to control domestic inflation , which remains above its target of 5 percent, even though the benchmark interest rate is at a five-year high."
92	2007-05-20	One result should be a flood of lower-price supplies on the domestic market, which would help drive down inflation ."
93	2007-06-20	Unions have weakened, the minimum wage hasn''t come close to keeping up with inflation , and marginal income tax rates have been cut – the top marginal rate is now 35 percent, down from 70 percent in 1980."
94	2007-06-20	The question is how much longer Beijing can keep up these purchases, which require adroit handling to prevent them from causing inflation in China."
95	2007-07-20	That policy was essentially using the discipline of ERM membership to get inflation down."
96	2007-07-20	As he says, ''it consisted of an inflation target, the institution of regular monthly meetings with the governor, and regular inflation reports''."
97	2007-07-20	As he says, ''it consisted of an inflation target, the institution of regular monthly meetings with the governor, and regular inflation reports''."
98	2007-07-20	On the other hand, there is an economically strong argument that we did get the best of both worlds - very rapid deceleration in inflation - from 10.6 per cent in November 1990 to below 2 per cent four or five months after I left office."
99	2007-07-20	In effect, the ERM policy about which he had such reservations and for which he suffered personally, got inflation out of the system in a way British politicians, without the straitjacket, would not have done."
100	2007-07-20	The fall in inflation ''could not have been achieved without an impact on output and jobs''."
101	2007-07-20	In his own words On joblessness ''Rising unemployment and the recession have been the price we have had to pay to get inflation down."
102	2007-07-20	The committee judged that, relative to the 2% target, the balance of risks to the outlook for inflation in the medium term continued to lie to the upside."""
103	2007-07-20	Figures out yesterday from Halifax, the big mortgage lender, showed a strong rise in house prices in June , keeping the annual rate of property inflation above 10%."
104	2007-07-20	The governor of the Bank of England, Mervyn King, hinted at further pain for borrowers just two weeks ago when he said ""further action"" could be necessary if companies were intent on raising prices and if inflation expectations stayed high."
105	2007-07-20	Although the consumer prices index (CPI) – the official measure of inflation - dropped to 2.5% in May from 3.1% in March, inflation remains above the Treasury-set target of 2%."
106	2007-07-20	Although the consumer prices index (CPI) – the official measure of inflation - dropped to 2.5% in May from 3.1% in March, inflation remains above the Treasury-set target of 2%."
107	2007-07-20	The Bank indicated in its last key quarterly inflation report that it may need to raise rates to 5.75% this year to bring CPI back to its target over the next two years."
108	2007-07-20	Inflation was 3.1 percent last year and is well under control."
109	2007-07-20	That is about half the rate of inflation during that period, and it mirrors what has occurred nationally."
110	2007-08-20	Just the opposite, the median pay – the point where half make more and half less – has fallen in recent years, to $14.84 an hour in 2007 from $15.04 in 2004, adjusted for inflation , according to the Economic Policy Institute."
111	2007-08-20	To finance a bailout, the government can either pull more money from citizens directly, or the Fed can print more money - a step that encourages further inflation ."
112	2007-08-20	Critics on the right also accuse Mr. Paulson and Ben S. Bernanke, the Federal Reserve chairman, of panicking and over-reaching, keeping interest rates low, which they say has fanned inflation and caused the dollar to skid."
113	2007-09-20	But inflation stayed low and so did interest rates."
114	2007-09-20	So even though inflation remained at levels not seen for years, the inflation rate for real estate did go up."
115	2007-09-20	So even though inflation remained at levels not seen for years, the inflation rate for real estate did go up."
116	2007-09-20	The people given the job of setting the cost at which people could borrow - the central banks of the US and Britain - started to worry about this and they raised interest rates because they were frightened that high inflation in the real estate market would spread to the rest of the economy."
117	2007-09-20	They use derivatives such as interest rate and inflation swaps to hedge out unrewarded risks and then invest in well-diversified, risk-adjusted assets to back the liabilities and generate excess returns."
118	2007-09-20	Just as today, problems started to surface when the authorities began raising interest rates to combat inflation ."
119	2007-09-20	The economy had two years of recession and inflation hit a post-war peak of 27%."
120	2007-09-20	Yet most economists, on a bipartisan basis, agree that relatively independent central banks have a better record of maintaining economic stability and keeping down price inflation ."
121	2007-09-20	Government economists recently credited those pricing plans with contributing to a slowdown of inflation in the Consumer Price Index for prescription drugs."
122	2007-09-20	Tuition costs were rising much faster than inflation and median household incomes."
123	2007-10-20	Once known for sucking jobs out of call centres and IT departments in the west, Indian technology firms are re-exporting them to wealthier nations as wage inflation and skills shortages at home reverse the process."
124	2007-10-20	''My objective was to try to win back our reputation for economic competence and try for the Holy Grail of growth and low inflation .''"
125	2007-10-20	In those early days, before the economy had returned to ''sustainable growth'', he felt he was concentrating on the inflation target (inherited from Lamont) and his fiscal rules, whereas colleagues, Opposition and press were demanding instant results."
126	2007-10-20	We both recalled that the conventional view was that devaluation would lead to inflation , yet there was a sizeable devaluation in the markets during the early part of his Chancellorship which boosted growth but not inflation."
127	2007-10-20	We both recalled that the conventional view was that devaluation would lead to inflation, yet there was a sizeable devaluation in the markets during the early part of his Chancellorship which boosted growth but not inflation ."
128	2007-10-20	''I did not believe that the devaluation would lead to wage inflation ."
129	2007-10-20	People in China were going to keep inflation down.''"
130	2007-10-20	He also put an end to Treasury censorship of the Bank''s quarterly inflation report and the governor''s speeches."
131	2007-10-20	People worry about how markets will perform over time, what effect inflation will have on their expenses, whether there will be a legacy should they die and how sound the insurance company will be in the long run."
132	2007-11-20	Mr. Kudrin is a chief proponent of saving the bulk of the country''s oil profits in a sovereign wealth fund to offset inflation and any future downturn in world oil prices."
133	2007-11-20	Fixed annuities lock up principal and do not offset inflation ."
134	2007-11-20	Prices are closing in on a record level, adjusted for inflation , of $101.70 a barrel in April 1980."
135	2007-11-20	The government''s overall bill for Medicare soared last year to an average of $8-56-208 per beneficiary, up from $5-52-202 in 1999, an increase that outpaces inflation by 34 percent."
136	2007-11-20	Prices are closing in on a record level, adjusted for inflation , of $101.70 a barrel in April 1980."
137	2007-11-20	Inflation accelerated in October even though the government issued a ban on Sept. 19 on all price increases for a long list of regulated industries, from airlines to electric utilities to energy companies."
138	2007-11-20	Mr. Kudrin is a chief proponent of saving the bulk of the country''s oil profits in a sovereign wealth fund to offset inflation and any future downturn in world oil prices."
139	2007-11-20	Fixed annuities lock up principal and do not offset inflation ."
140	2007-12-20	This will be linked to inflation , with new provisions for people who want to take their pension early because of ill-health."
141	2007-12-20	Photograph: Graeme Robertson Tesco today called on the Bank of England''s monetary policy committee to cut interest rates soon, saying the risks to the economy posed by inflation were far lower than the threat connected with a downturn in consumer confidence."
142	2007-12-20	Andrew Higginson, finance director at the supermarket group, said inflation in Tesco stores was running at 0.8%."
143	2007-12-20	Inflation has been massively overblown,"" said Higginson."
144	2007-12-20	There has been genuine inflation in some seasonal and commodity products, but the very competitive nature of UK supermarkets means price is the last thing to alter""."
145	2007-12-20	He said the Bank should cut rates at the earliest opportunity: ""We have a fundamentally different view of the risks of inflation than the Bank of England appears to have."
146	2007-12-20	The next move on interest rates has to be down, and soon, because the risk of inflation is limited but the risk of the consumer turning off is higher""."
147	2007-12-20	Its inflation figures exclude the impact of petrol price rises."
148	2007-12-20	But its consumers are already feeling the cost of food inflation ."
149	2007-12-20	The maker of Dairy Milk, which relaunched the Wispa bar in October, said its prices would rise by more than the rate of inflation in 2008."
150	2007-12-20	The income of the median family has risen only about 25 percent in the last 30 years, after adjusting for inflation ."
151	2007-12-20	From the late 1940s to the late 1970s, the incomes of the middle class surged while those of the top 0.01 percent rose only slightly faster than inflation ."
152	2007-12-20	Middle-class incomes have trailed inflation in the current decade."
153	2007-12-20	Credit David G. Klein A falling dollar does mean price inflation in the United States."
154		﻿1
155	2008-01-20	We can''t ensure that inflation is always going to be low, and there aren''t going to be bumps in the road.''"
156	2008-01-20	A price rise now could worsen the galloping 22% rate of inflation by having a knock-on effect on the cost of haulage and public transport."
157	2008-01-20	Chinese economy slows at end of 2007 JAN. 24, 2008 BEIJING – China''s economy grew 11.4 percent in 2007, the fastest pace in 13 years, but slowed in the final months of the year as global demand weakened and measures to curb inflation and bank lending started to bite."
158	2008-01-20	The statistics office confirmed earlier leaks that the annual rate of consumer price inflation slowed to 6.5 percent in December from an 11-year high of 6.9 percent in November."
159	2008-01-20	The annual rate of factory-gate inflation jumped to 5.4 percent in December from 4.6 percent in November."
160	2008-01-20	Led by higher food and energy costs, inflation in Spain accelerated to the fastest rate in more than a decade in December even after economic growth slowed."
161	2008-01-20	The inflation rate rose to 4.3 percent, the highest since the European-standard index was introduced in 1997, the Labor Ministry said."
162	2008-01-20	A version of this brief appears in print on , on Page C5 of the New York edition with the headline: Spain: Inflation Rate Is Highest In 10 Years."
163	2008-01-20	And the switch benefits the shareholders of companies like Air Products, which make nitrogen inflation systems for auto dealerships."
164	2008-01-20	The turmoil will put even more pressure on the European Central Bank, which has charted a different course from the Federal Reserve by warning that it might raise interest rates to curb inflation , rather than cut them, as the Fed has, to ward off a recession."
165	2008-01-20	There may be worse inflation to come."
166	2008-01-20	Other commodities also rose, spurring more speculation that inflation could be a problem this year."
167	2008-01-20	But it has widened the trade deficit and raised concerns about inflation at a time when a growing number of economists fear a recession may be coming."
168	2008-01-20	Higher costs may drive manufacturers with low margins out of China, damping investment in factories that helped push inflation to a 10-year high."
169	2008-01-20	Many of the problems appear to have their roots in the government''s imposition of a long list of price controls in recent months in an attempt to tamp down inflation , which reached 6.9 percent at the consumer level in November."
170	2008-01-20	The turmoil will put even more pressure on the European Central Bank, which has charted a different course from the Federal Reserve by warning that it might raise interest rates to curb inflation , rather than cut them, as the Fed has, to ward off a recession."
171	2008-01-20	There may be worse inflation to come."
172	2008-01-20	Other commodities also rose, spurring more speculation that inflation could be a problem this year."
173	2008-01-20	But it has widened the trade deficit and raised concerns about inflation at a time when a growing number of economists fear a recession may be coming."
174	2008-01-20	Higher costs may drive manufacturers with low margins out of China, damping investment in factories that helped push inflation to a 10-year high."
175	2008-01-20	Many of the problems appear to have their roots in the government''s imposition of a long list of price controls in recent months in an attempt to tamp down inflation , which reached 6.9 percent at the consumer level in November."
176	2008-01-20	The executive, Michael Mudd, said that the cost increase had been driven by inflation in plant construction costs, and not by any change in the scope of the project or its technical challenges."
177	2008-01-20	However I think central banks in the region have to keep an eye on the inflation front as well,"" he added."
178	2008-01-20	Chinese economy slows at end of 2007 JAN. 24, 2008 BEIJING – China''s economy grew 11.4 percent in 2007, the fastest pace in 13 years, but slowed in the final months of the year as global demand weakened and measures to curb inflation and bank lending started to bite."
179	2008-01-20	The statistics office confirmed earlier leaks that the annual rate of consumer price inflation slowed to 6.5 percent in December from an 11-year high of 6.9 percent in November."
180	2008-01-20	The annual rate of factory-gate inflation jumped to 5.4 percent in December from 4.6 percent in November."
181	2008-01-20	Led by higher food and energy costs, inflation in Spain accelerated to the fastest rate in more than a decade in December even after economic growth slowed."
182	2008-01-20	The inflation rate rose to 4.3 percent, the highest since the European-standard index was introduced in 1997, the Labor Ministry said."
183	2008-01-20	A version of this brief appears in print on , on Page C5 of the New York edition with the headline: Spain: Inflation Rate Is Highest In 10 Years."
184	2008-01-20	And the switch benefits the shareholders of companies like Air Products, which make nitrogen inflation systems for auto dealerships."
185	2008-02-20	The lowest pay rise in the store last year, says the company, was 2.4% - and that was above the rate of inflation ."
186	2008-02-20	Since the pay award, however, inflation has taken off."
187	2008-02-20	It hit 4% in December, with food price inflation running at 7.9%."
188	2008-02-20	The business model is exceptionally resilient, the roll-out and marketing programmes are funded by the franchisees and food price inflation is all accounted for,"" said Altium''s Greg Feehely."
189	2008-02-20	Although official data show food prices climbing rapidly in Britain, Tesco said last month that overall inflation in its stores was running at just 0.8%."
190	2008-02-20	Vietnam endures highest inflation rate in a decade By GRANT MCCOOL HO CHI MINH CITY – Whenever Nguyen Thi Ha, a Vietnamese factory worker, goes to the supermarket, she finds that prices on the shelves have climbed, evidence that her country is enduring its highest inflation rate in more than a decade."
191	2008-02-20	Vietnam endures highest inflation rate in a decade By GRANT MCCOOL HO CHI MINH CITY – Whenever Nguyen Thi Ha, a Vietnamese factory worker, goes to the supermarket, she finds that prices on the shelves have climbed, evidence that her country is enduring its highest inflation rate in more than a decade."
192	2008-02-20	Inflation reached 12.6 percent in December, driven by higher prices for food, fuel and construction material."
193	2008-02-20	Thousands of workers at textile factories owned by American, South Korean and Taiwanese companies have gone on strike in recent months in and around Ho Chi Minh City, the largest urban area, demanding higher wages to keep up with inflation ."
194	2008-02-20	Economists said double-digit inflation was a cause for concern because it meant less food would be eaten by the poor in a country with an annual per capita income of only $835 but with pride in its having reduced poverty in the past decade."
195	2008-02-20	Government economists cite an infusion of U.S. dollars through overseas remittances and foreign investments as a big contributor to inflation , forcing the central bank to buy back dollars to contain the value of the dong."
196	2008-02-20	The government is well aware of the reasons for inflation , and the way to solve it is to use multiple solutions, including monetary measures,"" said Lich, who is a member of the National Assembly, or Parliament."
197	2008-02-20	This would allow inflation to temper, as our analysis suggests that a 1 percent appreciation of the dong versus the U.S. dollar should shave off above 1 to 1.5 percentage points from inflation over a 12-month period,"" said the analyst, Prakriti Sofat."
198	2008-02-20	This would allow inflation to temper, as our analysis suggests that a 1 percent appreciation of the dong versus the U.S. dollar should shave off above 1 to 1.5 percentage points from inflation over a 12-month period,"" said the analyst, Prakriti Sofat."
199	2008-02-20	(That number will be recalculated on Wednesday when the government releases new inflation data.) United States stock prices were dragged down by the record oil close, which helped to reverse a 157-point rally in the Dow Jones industrial average, because investors feared that higher energy costs would further weaken consumer spending."
200	2008-02-20	And a declining dollar may well be associated with inflation , but a diversified portfolio would include TIPS,"" to provide a hedge."
201	2008-02-20	If you take inflation into account, gold is nowhere near its record high."
202	2008-02-20	Alan Greenspan, the former Federal Reserve chairman, said Monday that high inflation in Gulf states would fall ""significantly"" if the oil producers drop their dollar pegs, Reuters reported from Jeddah, Saudi Arabia."
203	2008-02-20	The pegs restrict the ability of governments in the Gulf to fight inflation by forcing them to shadow U.S. monetary policy at a time when the Fed is cutting rates to ward off recession, while Gulf economies are surging on a near five-fold jump in oil prices since 2002."
204	2008-02-20	The central bank chiefs of Saudi Arabia and the United Arab Emirates spoke Monday in favor of retaining dollar pegs, while Qatar''s prime minister advocated regional currency reform to avert possible unilateral revaluations designed to curb inflation ."
205	2008-02-20	Inflation is low and the currency has been allowed to appreciate gradually."""
206	2008-02-20	Alan Greenspan, the former Federal Reserve chairman, said Monday that high inflation in Gulf states would fall ""significantly"" if the oil producers drop their dollar pegs, Reuters reported from Jeddah, Saudi Arabia."
207	2008-02-20	The pegs restrict the ability of governments in the Gulf to fight inflation by forcing them to shadow U.S. monetary policy at a time when the Fed is cutting rates to ward off recession, while Gulf economies are surging on a near five-fold jump in oil prices since 2002."
208	2008-02-20	The central bank chiefs of Saudi Arabia and the United Arab Emirates spoke Monday in favor of retaining dollar pegs, while Qatar''s prime minister advocated regional currency reform to avert possible unilateral revaluations designed to curb inflation ."
209	2008-02-20	Inflation is low and the currency has been allowed to appreciate gradually."""
210	2008-02-20	Vietnam endures highest inflation rate in a decade By GRANT MCCOOL HO CHI MINH CITY – Whenever Nguyen Thi Ha, a Vietnamese factory worker, goes to the supermarket, she finds that prices on the shelves have climbed, evidence that her country is enduring its highest inflation rate in more than a decade."
211	2008-02-20	Vietnam endures highest inflation rate in a decade By GRANT MCCOOL HO CHI MINH CITY – Whenever Nguyen Thi Ha, a Vietnamese factory worker, goes to the supermarket, she finds that prices on the shelves have climbed, evidence that her country is enduring its highest inflation rate in more than a decade."
212	2008-02-20	Inflation reached 12.6 percent in December, driven by higher prices for food, fuel and construction material."
213	2008-02-20	Thousands of workers at textile factories owned by American, South Korean and Taiwanese companies have gone on strike in recent months in and around Ho Chi Minh City, the largest urban area, demanding higher wages to keep up with inflation ."
214	2008-02-20	Economists said double-digit inflation was a cause for concern because it meant less food would be eaten by the poor in a country with an annual per capita income of only $835 but with pride in its having reduced poverty in the past decade."
215	2008-02-20	Government economists cite an infusion of U.S. dollars through overseas remittances and foreign investments as a big contributor to inflation , forcing the central bank to buy back dollars to contain the value of the dong."
216	2008-02-20	The government is well aware of the reasons for inflation , and the way to solve it is to use multiple solutions, including monetary measures,"" said Lich, who is a member of the National Assembly, or Parliament."
217	2008-02-20	This would allow inflation to temper, as our analysis suggests that a 1 percent appreciation of the dong versus the U.S. dollar should shave off above 1 to 1.5 percentage points from inflation over a 12-month period,"" said the analyst, Prakriti Sofat."
218	2008-02-20	This would allow inflation to temper, as our analysis suggests that a 1 percent appreciation of the dong versus the U.S. dollar should shave off above 1 to 1.5 percentage points from inflation over a 12-month period,"" said the analyst, Prakriti Sofat."
219	2008-02-20	(That number will be recalculated on Wednesday when the government releases new inflation data.) United States stock prices were dragged down by the record oil close, which helped to reverse a 157-point rally in the Dow Jones industrial average, because investors feared that higher energy costs would further weaken consumer spending."
220	2008-02-20	The question is not, will we get inflation , but how much will it cost to stuff the genie back in the bottle."
221	2008-02-20	The core index of consumer price inflation , which excludes food and oil, was 2.5 percent higher in January than a year earlier, significantly above the Fed''s unofficial comfort zone of a 1 to 2 percent underlying inflation rate."
222	2008-02-20	The core index of consumer price inflation, which excludes food and oil, was 2.5 percent higher in January than a year earlier, significantly above the Fed''s unofficial comfort zone of a 1 to 2 percent underlying inflation rate."
223	2008-02-20	That''s a far cry from the double-digit inflation rates that battered the economy at times in the 1970s, but still worrisome."
224	2008-02-20	Analysts like Mr. Ryding say that by tolerating such price rises and maybe even allowing them to escalate, the Federal Reserve is risking its hard-won credibility as an inflation fighter, which will ultimately require it to push up interest rates higher than otherwise to contain the damage."
225	2008-02-20	But the fears of a revival of inflation underline the difficult decisions it now faces."
226	2008-02-20	Like the Fed, economists generally remain more concerned about the immediate threat of recession than the more distant fear of higher inflation ."
227	2008-02-20	Moreover, even if some additional inflation is a side effect of the Fed''s prescription, many economists say, it sure beats the alternative."
228	2008-02-20	Once the interest rate cuts have nursed the economy through the next few difficult quarters, they say, the Fed can easily raise rates again to respond to any pickup in inflation ."
229	2008-02-20	They are going to take care of the growth situation and then fight inflation when the economy gets stronger."""
230	2008-02-20	Reinforcing this view, there are few signs that inflation is seeping into the labor market and pushing up wages in anticipation of higher prices to come."
231	2008-02-20	That may be comforting to the Fed, but keeping inflation contained still may not be easy."
232	2008-02-20	Credit Mike Mergen/Bloomberg News In a speech this month, Richard W. Fisher, president of the Federal Reserve Bank of Dallas, said ""the Fed has to be very careful now to add just the right amount of stimulus to the punch bowl without mixing in the potential to juice up inflation once the effect of the new punch kicks in."""
233	2008-02-20	Charles I. Plosser, president of the Federal Reserve Bank of Philadelphia, echoed that view, saying in a speech that ""we cannot be confident that a slow-growing economy in early 2008 will by itself reduce inflation ."""
234	2008-02-20	And a declining dollar may well be associated with inflation , but a diversified portfolio would include TIPS,"" to provide a hedge."
235	2008-02-20	Slovakia, and the Baltic countries, Lithuania, Latvia and Estonia are growing faster, but some economists argue that Poland''s growth is more sustainable as the Baltics have higher inflation ."
236	2008-02-20	If you take inflation into account, gold is nowhere near its record high."
237	2008-03-20	David Ranson, a gold expert at HC Wainwright & Co in New York, said gold had an excellent record as a predictor of inflation and was pointing to worse news on that front."
238	2008-03-20	Historically, CPI [consumer price index] inflation is more closely related to prior changes in the price of gold than most people realize."""
239	2008-03-20	Nigel Turner, BMI chief executive, said airlines faced a struggle to keep down fare inflation following the decision."
240	2008-03-20	The pricing regime will last five years, with the charges increasing by up to 7.5% above inflation per year at Heathrow and by 2% above inflation at Gatwick."
241	2008-03-20	The pricing regime will last five years, with the charges increasing by up to 7.5% above inflation per year at Heathrow and by 2% above inflation at Gatwick."
242	2008-03-20	It contributed to the strength of our economy,"" he added, ""both because of more exports and because imports helped to reduce inflation ."""
243	2008-03-20	With gold at all-time high prices on a weak dollar, inflation concerns and U.S. economic uncertainty, Elko, population 22-00-200, is enjoying a boom."
244	2008-03-20	In normal times, buyers and sellers can still come to an agreement because inflation allows sellers to feel that they have made a nice return on their house."
245	2008-03-20	All the while, their money is tied up in the house, and inflation is eating away at its real value."
246	2008-04-20	Marvin Goodfriend, a professor of economics at Carnegie Mellon University in Pittsburgh, argues that over the last couple of decades, the industrialised world has succeeded in taming inflation ."
247	2008-04-20	Inflation has picked up around the globe, mainly reflecting sharp increases in food and energy prices,"" it said."
248	2008-04-20	Inflation accounted for 1.5% of that increase, down from 2% in the final quarter of last year."
249	2008-04-20	There is inflation but it is more muted than the general headlines would suggest,"" Leahy told Reuters."
250	2008-04-20	While the Bank of England cut interest rates by a quarter point to 5%, as expected, and hinted at further reductions, the European Central Bank kept its rates at 4% to keep inflation in check, which is higher in the eurozone than in Britain."
251	2008-04-20	The Bank of England said in a statement accompanying the rate cut: ""The disruption in financial markets could lead to a slowdown in the economy that was sufficiently sharp to pull inflation below the target."
252	2008-04-20	Last week, the central bank raised interest rates to a record 15.5 percent to curb inflation and shore up the currency."
253	2008-04-20	With inflation projected to rise above 8 percent this month and a yawning current-account deficit, Iceland was ripe for a correction."
254	2008-04-20	Mr. Eberle became Nixon''s special representative for trade in November 1971, when the American economy was being buffeted by inflation , recession and the Vietnam War."
255	2008-04-20	The market mayhem began after concerns grew late last year about inflation at home and an American financial crisis."
256	2008-04-20	The fund invests in asset classes that aren''t corroded by inflation as many stocks can be; those classes include real estate investment trusts and Treasury Inflation Protected Securities, he said."
257	2008-04-20	The fund invests in asset classes that aren''t corroded by inflation as many stocks can be; those classes include real estate investment trusts and Treasury Inflation Protected Securities, he said."
258	2008-04-20	Additionally, the dollar''s weakness is itself a cause of inflation in developing countries, particularly those that have barely let their currencies rise against the dollar in an effort to hold on to export markets."
259	2008-04-20	Inflation in Taiwan has started to creep up partly because the government waited until this year to allow the currency, the New Taiwan dollar, to appreciate."
260	2008-04-20	In addition to the weak dollar, economists say that poor countries like Vietnam and Egypt and middle-income countries like China and Brazil are inherently more vulnerable to inflation when, as now, rising prices are led by increasingly expensive commodities."
261	2008-04-20	Two opposing trends have made it hard to gauge the true extent of inflation in the developing world."
262	2008-04-20	But many developing countries, led by China and India, have been able to blunt the full impact of inflation so far through a combination of price controls and subsidies, and more countries are joining them."
263	2008-04-20	As businesses figure out ways around price controls, like charging the same while shrinking the quantities in each package, the cost of subsidies may become unsustainably high and inflation may worsen."
264	2008-04-20	Contrary Price Trends Q. Could you explain what appears to be a paradox: Rising inflation and declining house prices."
265	2008-04-20	Is it common during times of inflation that some things (besides the dollar) deflate?"
266	2008-04-20	Inflation has been rising because commodities – oil, food and other less important ones – have been getting more expensive."
267	2008-04-20	It is likely, though, that the housing bust will weaken economic growth enough to cause inflation to fall, ultimately."
268	2008-04-20	For 2007, I used an estimate by Jared Bernstein of the Economic Policy Institute, based on supporting data (on hours worked, inflation , wages and the like) that has already been released."
269	2008-04-20	I then adjusted all of the numbers for inflation , to convert them from 2006 dollars to 2007 dollars."
270	2008-04-20	That reduction in demand should, eventually, cause inflation to fall."
271	2008-04-20	But I think the most likely case is that the recession is a bigger problem over the next year than inflation ."
272	2008-04-20	A. That''s not my reading of the historical budget numbers . I adjusted them for inflation and found the following: Real federal government revenues fell in both 1982 and 1983, by almost 10 percent over that two-year span."
273	2008-04-20	In 2005, median income for nonelderly households failed to increase for the fifth year in a row, after factoring in inflation ."
274	2008-04-20	Even though corporate profits have doubled since recession gave way to economic expansion in November 2001, and even though employee productivity has risen more than 15 percent since then, the average wage for the typical American worker has inched up just 1 percent (after inflation )."
275	2008-04-20	Since 1979, hourly earnings for 80 percent of American workers (those in private-sector, nonsupervisory jobs) have risen by just 1 percent, after inflation ."
276	2008-04-20	From 1979 to 2005, a period when national output more than doubled, after-tax income inched up just 6 percent for the bottom fifth of American households after accounting for inflation , while it rose 21 percent for the middle fifth."
277	2008-04-20	One of the most worrisome – and puzzling – aspects of the economic expansion that began in November 2001 is that wages have remained stubbornly flat, after factoring in inflation , even though the jobless rate has been low by historical standards."
278	2008-04-20	The 5-cent rise last month brought the average wage to $17.86 an hour, an increase of 3.6 percent since the previous March, not enough to keep up with inflation ."
279	2008-04-20	Flying is less expensive, as fares have fallen steadily, adjusted for inflation , and there are more flights to more cities."
280	2008-04-20	In 2005, median income for nonelderly households failed to increase for the fifth year in a row, after factoring in inflation ."
281	2008-04-20	Even though corporate profits have doubled since recession gave way to economic expansion in November 2001, and even though employee productivity has risen more than 15 percent since then, the average wage for the typical American worker has inched up just 1 percent (after inflation )."
282	2008-04-20	Since 1979, hourly earnings for 80 percent of American workers (those in private-sector, nonsupervisory jobs) have risen by just 1 percent, after inflation ."
283	2008-04-20	From 1979 to 2005, a period when national output more than doubled, after-tax income inched up just 6 percent for the bottom fifth of American households after accounting for inflation , while it rose 21 percent for the middle fifth."
284	2008-04-20	One of the most worrisome – and puzzling – aspects of the economic expansion that began in November 2001 is that wages have remained stubbornly flat, after factoring in inflation , even though the jobless rate has been low by historical standards."
285	2008-04-20	The 5-cent rise last month brought the average wage to $17.86 an hour, an increase of 3.6 percent since the previous March, not enough to keep up with inflation ."
286	2008-04-20	Last week, the central bank raised interest rates to a record 15.5 percent to curb inflation and shore up the currency."
287	2008-04-20	With inflation projected to rise above 8 percent this month and a yawning current-account deficit, Iceland was ripe for a correction."
288	2008-04-20	Mr. Eberle became Nixon''s special representative for trade in November 1971, when the American economy was being buffeted by inflation , recession and the Vietnam War."
289	2008-04-20	The market mayhem began after concerns grew late last year about inflation at home and an American financial crisis."
290	2008-04-20	The fund invests in asset classes that aren''t corroded by inflation as many stocks can be; those classes include real estate investment trusts and Treasury Inflation Protected Securities, he said."
291	2008-04-20	The fund invests in asset classes that aren''t corroded by inflation as many stocks can be; those classes include real estate investment trusts and Treasury Inflation Protected Securities, he said."
292	2008-04-20	In China, where inflation is at an 11-year high, the authorities introduced controls on a range of goods from instant noodles to milk, calling the action a temporary intervention to battle soaring inflation."
293	2008-04-20	In China, where inflation is at an 11-year high, the authorities introduced controls on a range of goods from instant noodles to milk, calling the action a temporary intervention to battle soaring inflation ."
294	2008-04-20	By dampening the underlying causes of inflation , price controls prevent market solutions, these experts say."
295	2008-04-20	While price controls may be seen as a tempting quick fix, there is little proof that they have worked to dampen inflation ."
296	2008-04-20	In response, countries with limited fiscal resources often resort to printing money, which in turn increases inflation ."
297	2008-04-20	In 1971, President Richard Nixon imposed a 90-day freeze on wages and prices in the United States to tame inflation above 4 percent, a level thought to be intolerable at the time."
298	2008-04-20	The 90-day freeze turned into nearly 1-00-200 days and by the time the wage and price controls were mostly dismantled by April 1974, the U.S. inflation rate had exceeded 10 percent."
299	2008-04-20	In China, the government has said its intervention is ""not a price freeze,"" according to an official statement in January, but rather a step to halt ""unreasonable"" price hikes and reduce "" inflation expectations of the public."""
300	2008-04-20	Re-elected 20 years after his first term in office, García in Peru is focusing this time on a tighter monetary policy to control inflation , a more orthodox approach in the eyes of the IMF and World Bank."
301	2008-04-20	Additionally, the dollar''s weakness is itself a cause of inflation in developing countries, particularly those that have barely let their currencies rise against the dollar in an effort to hold on to export markets."
302	2008-04-20	Inflation in Taiwan has started to creep up partly because the government waited until this year to allow the currency, the New Taiwan dollar, to appreciate."
303	2008-04-20	In addition to the weak dollar, economists say that poor countries like Vietnam and Egypt and middle-income countries like China and Brazil are inherently more vulnerable to inflation when, as now, rising prices are led by increasingly expensive commodities."
304	2008-04-20	Two opposing trends have made it hard to gauge the true extent of inflation in the developing world."
305	2008-04-20	But many developing countries, led by China and India, have been able to blunt the full impact of inflation so far through a combination of price controls and subsidies, and more countries are joining them."
306	2008-04-20	As businesses figure out ways around price controls, like charging the same while shrinking the quantities in each package, the cost of subsidies may become unsustainably high and inflation may worsen."
307	2008-04-20	Contrary Price Trends Q. Could you explain what appears to be a paradox: Rising inflation and declining house prices."
308	2008-04-20	Is it common during times of inflation that some things (besides the dollar) deflate?"
309	2008-04-20	Inflation has been rising because commodities – oil, food and other less important ones – have been getting more expensive."
310	2008-04-20	It is likely, though, that the housing bust will weaken economic growth enough to cause inflation to fall, ultimately."
311	2008-04-20	For 2007, I used an estimate by Jared Bernstein of the Economic Policy Institute, based on supporting data (on hours worked, inflation , wages and the like) that has already been released."
312	2008-04-20	I then adjusted all of the numbers for inflation , to convert them from 2006 dollars to 2007 dollars."
313	2008-04-20	That reduction in demand should, eventually, cause inflation to fall."
314	2008-04-20	But I think the most likely case is that the recession is a bigger problem over the next year than inflation ."
315	2008-04-20	A. That''s not my reading of the historical budget numbers . I adjusted them for inflation and found the following: Real federal government revenues fell in both 1982 and 1983, by almost 10 percent over that two-year span."
316	2008-05-20	But in the UK, Geoghegan also issued a cautionary note, saying: "" Inflation will have a big impact."
317	2008-05-20	It made no provision for inflation and, with capital controls in force, had no need to take account of the curse of the modern UK economy - the wild swings in the credit cycle."
318	2008-05-20	Out of fashion By the mid-1950s, the Phillips machine was all the rage and after struggling to get a pass in his original subject, sociology, Phillips eventually became a professor of economics at the LSE after demonstrating a relationship between the rate of unemployment and wage inflation ."
319	2008-05-20	But analysts question whether the country has really put its economic ills behind it or is simply enjoying a bom momento the likes of which have previously been spoilt by debt and crippling inflation ."
320	2008-05-20	Edmond admits to personal reservations about the resilience of the Brazilian economy, particularly over inflation , but is confident some things have changed for good."
321	2008-05-20	Food inflation is running at more than 11 per cent, well ahead of the national rate of 4.7 per cent."
322	2008-05-20	Subsequently, workweeks got longer without extra pay, and from 2004 through 2007, inflation outpaced income increases for the average family."
323	2008-05-20	Spain generated thousands of jobs by pumping up the housing market, but has undergone a joblessness jump since the turmoil in real estate markets while wages have been consumed by inflation ."
324	2008-05-20	Some European governments are promising relief, but their ability to curb inflation or raise pay is limited."
325	2008-05-20	The higher prices have also translated into sharp inflation in the industry, with drilling and production costs more than doubling in recent years."
326	2008-05-20	The salaries were also comparable to last year, which, given inflation , could be interpreted as a decline."
327	2008-05-20	There is also something particular to inflation that aggravates loss aversion."
328	2008-05-20	People tend to remember things they do frequently,"" says Stephen Cecchetti , an economist at Brandeis University who studies inflation ."
329	2008-05-20	But combine the less noticeable trends with some true price declines, like a 5 percent drop in women''s clothing over the last year, and an inflation rate of 4 percent starts to seem more reasonable."
330	2008-05-20	Inflation really has gotten worse recently – it was only 2 percent a year and a half ago – but it''s not as bad as it feels."
331	2008-05-20	Mr. Mishkin has argued, like the Fed chairman, Ben S. Bernanke, that Fed policy could be bolstered by a stated numerical inflation target."
332	2008-05-20	The Fed announced last November that it would issue quarterly forecasts instead of two forecasts a year and would make projections three years into the future instead of two, but it stopped short of setting explicit inflation targets."
333	2008-05-20	That means Culver''s must get the most bang for its buck, as the saying goes, particularly in a soft economy plagued by high inflation for basic food ingredients like flour and milk as well as record prices for gasoline."
334	2008-05-20	Adjusting for inflation and exchange rates, the wealthy countries, as a group, cut such donations roughly in half from 1980 to 2006, to $2.8 billion a year from $6 billion."
335	2008-05-20	Adjusted for inflation , the World Bank cut its agricultural lending to $2 billion in 2004 from $7.7 billion in 1980."
336	2008-05-20	After peaking in the early 1990s, the rice institute''s budget has been cut in half after adjusting for inflation , a reflection of the larger cutbacks in global agriculture."
337	2008-05-20	The largely cash-based economy has reported growth rates, excluding the impact of inflation , averaging 7 percent over the past 10 years, thanks in some part to investments from China and other Asian countries."
338	2008-05-20	Higher prices and a rush to drill new wells have also contributed to sharp inflation in the industry, with exploration and production costs more than doubling in recent years."
339	2008-06-20	In the eight years between 1999-2000 and 2007-2008, public spending in Britain rose by 29% when adjusted for inflation ."
340	2008-06-20	According to Merrill Lynch, they face personal inflation rates of 6.2%."
341	2008-06-20	''In 1980, it was £400 an ounce, and in the last 28 years there has been an awful lot of inflation .''"
342	2008-06-20	Commodities, priced in American dollars, tend to rise in price as the dollar weakens, making commodities a popular haven for investors fearful of inflation ."
343	2008-06-20	Since 1980, even as trade in services and in manufactured goods has tripled, adjusting for inflation , trade in food has barely increased."
344	2008-06-20	While much has been said about China''s hesitance to raise domestic prices for fear of inflation , Beijing was facing an equally vexing problem: artificially low gas and diesel prices were indirectly depressing China''s stock markets by hurting the performance of the energy giants Sinopec and PetroChina."
345	2008-06-20	On one hand, raising gasoline prices could stoke inflation , and that could spark protests among poor Chinese who are hit hardest by price increases for staples like food and fuel."
346	2008-06-20	He said he also doubted that monetary policy could dampen wage increases, particularly in countries like Spain, that index wages to inflation ."
347	2008-06-20	That makes stagflation – the combination of inflation and stagnation that gripped Europe after the first shock – less likely this time, here or in other advanced economies, Mr. Mayer said."
348	2008-06-20	With less muscular unions, wage inflation is not yet a problem across Europe."
349	2008-06-20	The unwinding of that, which is midway in the United States but just beginning in Britain, is going to be difficult, especially as central banks have little room to loosen rates due to rising inflation ."
350	2008-06-20	And while that strategy works beautifully when prices are going up by three or four times the rate of general inflation , it feels much more like consumption - sometimes at an astonishing cost - when prices are flat or falling."
351	2008-06-20	Economists say that despite widespread concern about gasoline prices, the nationwide impact of the oil crisis has so far been gentler than during the oil crises of the 1970s and 1980s, when shortages caused long lines at the pump, set off inflation and drove the economy into recession."
352	2008-06-20	I don''t think we''ll be seeing Ben Bernanke defending the dollar anytime soon,"" said Michael T. Darda, chief economist at the research and trading firm MKM Partners, who has worried that the Fed has stoked inflation by lowering interest rates too aggressively."
353	2008-06-20	As inflation fears have grown, so have calls in some quarters that the Fed alter its course."
354	2008-06-20	Finally, regarding inflation , let''s look at the record."
355	2008-06-20	The core inflation rate – that is, excluding food and energy prices – was in the 2 1/2 to to 3 percent range in 1995 to 1996, when serial bubble-blowing supposedly began."
356	2008-06-20	Even as companies seek other places to make their goods, they are stalked by overheated economies: in Vietnam, for example, inflation was 25.2 percent last month."
357	2008-06-20	Inflation in China – more than 8 percent in February, March and April and 7.7 percent in May – raises the prospect that labor costs will soar even faster soon."
358	2008-07-20	Recent clothing and home sales were down 6.2% while food sales were down 4.5% even though inflation is boosting grocery sales figures."
359	2008-07-20	If food inflation at M&S is running at 4% the real decline in sales volumes works out at 8.5%."
360	2008-07-20	A slump in investor confidence accelerated on Thursday, as stocks fell over 4% and the rupee dropped by 1.3% by midday due to fears of political uncertainty and dire economic challenges, including a double-digit inflation rate."
361	2008-07-20	Together with inflation , a depreciating exchange rate and worries over fuel prices, the main risk to macroeconomic stability comes from the weak coalition government,"" said Sayem Ali, an economist at Standard Chartered in a note."
362	2008-07-20	Zimbabwe issues new currency to tackle inflation A Zimbabwean man shows his overloaded wallet in Harare, Zimbabwe."
363	2008-07-20	Gideon Gono, the central bank governor with the unenviable record of presiding over the world''s highest inflation rate, said he was no longer prepared to continue printing notes of ever higher denominations."
364	2008-07-20	The move follows an increase in Zimbabwean inflation to 2.2m%, with a loaf of bread costing 200bn dollars in Harare this week, and represents the government''s attempt to get to grips with the economic crisis in what was once one of sub-Saharan Africa''s richest countries."
365	2008-07-20	Prices were rising so rapidly in the second half of 1923 that it was almost impossible to keep track of inflation , but one estimate puts it as high as 854-00-200-00-200-00-200%."
366	2008-07-20	With these typically ebullient plans, Stokes drove headlong into the oil crisis, the subsequent industrial chaos and roaring inflation ."
367	2008-07-20	MacFarlane is furious at the Chancellor Alistair Darling''s decision this year to raise alcohol duty ahead of inflation over the next three years to help tackle alcohol abuse."
368	2008-07-20	Our central scenario assumes that oil prices and food inflation drop back in the second half of the year, reducing the burden on real incomes and the upward pressure on interest rates."""
369	2008-07-20	Food sales are down 4.5% at a time when supermarket sales figures should be being helped by rising inflation ."
370	2008-07-20	The Observer The man who swam to China floats to the top of global banking Justin Yifu Lin, the World Bank''s new chief economist, believes his country can be a role model in the fight against poverty, says Heather Stewart With the credit crunch almost a year old and still far from over, fighting poverty risks sliding down the list of priorities for rich countries struggling against inflation and…
371	2008-07-20	Case studies: Changing habits The Guardian went to Bluewater this week to ask shoppers whether their habits have changed as a result of the rise in petrol prices Emma and Paul from Biggin Hill Drove 15 miles to Bluewater - not visiting as often due to rising petrol prices, they have less money to spend due to inflation ."
372	2008-07-20	Just the opposite, the median pay – the point where half make more and half less – has fallen in recent years, to $14.84 an hour in 2007 from $15.04 in 2004, adjusted for inflation , according to the Economic Policy Institute."
373	2008-07-20	Critics on the right also accuse Mr. Paulson and Ben S. Bernanke, the Federal Reserve chairman, of panicking and over-reaching, keeping interest rates low, which they say has fanned inflation and caused the dollar to skid."
374	2008-08-20	Annual food price inflation rose to 6.8% for the 12 weeks to July 13, from 5.8% previously, TNS reported, using its price-tracking data covering 78-00-200 identical products."
375	2008-08-20	According to the latest official figures, food price inflation is running at 13.7%, with meat and bread prices up 16% on last year and vegetables up 11%."
376	2008-08-20	Central banks and finance ministers are grappling not just with the credit crunch, but also with rising inflation ."
377	2008-08-20	Threadneedle Street has shaved 0.75 points off borrowing costs in but has not moved since April and with rising energy bills likely to push inflation close to 5% in the coming months is thought more likely to raise bank rate than cut it when the Bank meets this week."
378	2008-08-20	Stanley Gibbons, the stamps and historical signatures dealer, has reported increased profits, thanks to investors switching to collectables as a hedge against soaring inflation ."
379	2008-08-20	The investment argument is fast becoming too compelling to ignore - not only do rare stamps and historical signatures provide a means of diversification and a safe haven in difficult economic conditions, but also provide a hedge against inflation ."""
380	2008-08-20	Historically, collectables have increased the most in times of high inflation , he argued."
381	2008-08-20	However, the Bank of England is concerned that wage growth may shoot up - pushing up inflation even further - after figures yesterday showed the retail price measure of inflation, on which pay deals are based, hit 5%."
382	2008-08-20	However, the Bank of England is concerned that wage growth may shoot up - pushing up inflation even further - after figures yesterday showed the retail price measure of inflation , on which pay deals are based, hit 5%."
383	2008-08-20	The labour market data was released shortly ahead of the Bank of England''s quarterly inflation report."
384	2008-08-20	In it, the Bank warned that the UK faces a painful adjustment , but offered the prospect of an interest rate cut once inflation starts to fall sharply."
385	2008-08-20	Figures yesterday showed inflation hit a 16-year high of 4.4% , on track to reach 5% by the autumn, as expected by many in the City."
386	2008-08-20	Such a surge in inflation could prompt the Bank to raise borrowing costs to rein in price pressures at the cost of deepening the economic downturn which could push unemployment up even further."
387	2008-08-20	With RPI inflation reaching 5% in July, an acceleration in pay growth cannot be ruled out."
388	2008-08-20	And even if it stays subdued, the MPC has plenty of other inflation concerns which are likely to keep rates on hold for another couple of months at least,"" said Vicky Redwood, economist at Capital Economics ."
389	2008-08-20	Meanwhile, the US labour department said consumer prices rose 0.8% in July - double the increase expected by Wall Street - taking the annual inflation rate from 5% to 5.6%, the sharpest year-on-year increase since January 1991."
390	2008-08-20	Analysts said record oil prices and 6% food price inflation were partly responsible, but expressed concern that core inflation - which strips out the effects of fuel and food prices - rose by 0.3% to 2.5%."
391	2008-08-20	Analysts said record oil prices and 6% food price inflation were partly responsible, but expressed concern that core inflation - which strips out the effects of fuel and food prices - rose by 0.3% to 2.5%."
392	2008-08-20	The Federal Reserve tends to pay more attention to the core measure of inflation than the headline rate, and the dollar rose yesterday - despite the foreclosure figures and poor data for unemployment - on concerns that the US central bank would raise interest rates this year."
393	2008-08-20	Analysts said cheaper commodity prices meant inflation may now have peaked."
394	2008-08-20	If we don''t get an unexpected shock that pushes commodity prices back up, this might be the worst inflation news we''ll get for a while,"" said Gary Thayer at Wachovia Securities."
395	2008-08-20	Unite described the 3% pay offer as an insult and has demanded a pay rise of 5% for its members, in the latest pay dispute to focus on the rising rate of inflation ."
396	2008-08-20	If we think about the Wal-Mart model, it is incredibly fuel-intensive at every stage, and at every one of those stages we are now seeing an inflation of the costs for boats, trucks, cars,"" said Naomi Klein, the author of ""The Shock Doctrine: The Rise of Disaster Capitalism."""
397	2008-08-20	Since this is potentially costly, it can make a big impact on a building''s operating budget, a heightened concern at a time of rising inflation , said Thomas R. Krizmanic, a principal of Studios Architecture in the firm''s New York office."
398	2008-08-20	Income growth continued in 2006, but at a much slower pace, increasing by $1-36-209 over the 2005 average once inflation is taken into account."
399	2008-08-20	Any way you slice it, incomes aren''t keeping up with the inflation rate,"" said Michael T. Darda, chief economist at the trading and research firm MKM Partners."
400	2008-08-20	It was the 10th consecutive month that the weekly average salary had failed to keep pace with inflation , according to statistics from the Labor Department."
401	2008-08-20	If it''s gasoline or food, that''s visible inflation , and the stuff that households need the most and depend on."""
402	2008-08-20	Prices have not risen at the speed they did during the oil crises of the 1970s, and financial policy makers have said they do not expect a repeat of the so-called wage-price spiral that led to double-digit inflation rates during that decade."
403	2008-08-20	The Federal Reserve can try to choke off inflation by raising its benchmark interest rate."
404	2008-08-20	She withdraws 4 percent of her portfolio (or $20-00-200) in the first year and increases the amount she withdraws by 3 percent each year to keep pace with inflation ($20-60-200 in the second year, $21-21-208 in the third year, and so on)."
405	2008-08-20	But such displays are not so easily digested in Ukraine, a country ravaged by inflation , AIDS and an inchoate political process."
406	2008-08-20	If we think about the Wal-Mart model, it is incredibly fuel-intensive at every stage, and at every one of those stages we are now seeing an inflation of the costs for boats, trucks, cars,"" said Naomi Klein, the author of ""The Shock Doctrine: The Rise of Disaster Capitalism."""
407	2008-08-20	But such displays are not so easily digested in Ukraine, a country ravaged by inflation , AIDS and an inchoate political process."
408	2008-08-20	Gap widens between Saudi Arabia''s very rich and very poor By ANDREW HAMMOND RIYADH – With inflation rising across the Gulf region, Saudi Arabia''s perennial problem of an unequal distribution of wealth has never been so obvious."
409	2008-08-20	In June, inflation in the country, the world''s top oil exporter, hit a 30-year high of 10.6 percent, mainly because of increases in food and housing costs."
410	2008-08-20	John Sfakianakis, chief economist at SABB bank, a Saudi subsidiary of HSBC, said the government could not raise wages to match inflation if it wanted to avoid adding inflationary pressures, but it did so at the risk of angering workers."
411	2008-08-20	Public sector workers don''t understand why the government is not raising wages to match inflation ; there is a disconnection between expectations and what the government delivers and so there is discontent,"" he said."
412	2008-08-20	Since this is potentially costly, it can make a big impact on a building''s operating budget, a heightened concern at a time of rising inflation , said Thomas R. Krizmanic, a principal of Studios Architecture in the firm''s New York office."
413	2008-08-20	Income growth continued in 2006, but at a much slower pace, increasing by $1-36-209 over the 2005 average once inflation is taken into account."
414	2008-08-20	Any way you slice it, incomes aren''t keeping up with the inflation rate,"" said Michael T. Darda, chief economist at the trading and research firm MKM Partners."
415	2008-08-20	It was the 10th consecutive month that the weekly average salary had failed to keep pace with inflation , according to statistics from the Labor Department."
416	2008-08-20	If it''s gasoline or food, that''s visible inflation , and the stuff that households need the most and depend on."""
417	2008-08-20	Prices have not risen at the speed they did during the oil crises of the 1970s, and financial policy makers have said they do not expect a repeat of the so-called wage-price spiral that led to double-digit inflation rates during that decade."
418	2008-08-20	The Federal Reserve can try to choke off inflation by raising its benchmark interest rate."
419	2008-08-20	She withdraws 4 percent of her portfolio (or $20-00-200) in the first year and increases the amount she withdraws by 3 percent each year to keep pace with inflation ($20-60-200 in the second year, $21-21-208 in the third year, and so on)."
420	2008-09-20	The first postwar recession in Britain did not arrive for almost 30 years, but the country then suffered two calendar years of falling output - 1974 and 1975 - coupled with a surge in inflation to almost 27%."
421	2008-09-20	A cheaper pound and the arrival of North Sea oil from the mid-70s onwards gave the economy a brief respite, but the breakdown of Jim Callaghan''s incomes policy in late 1978 marked the start of a three-year economic crisis that included a wave of strikes, a fresh surge in inflation to 20% and the deepest slump of the entire postwar period."
422	2008-09-20	UK enters recession Mass public-sector strikes against Labour government decision to keep pay rises below 5% Margaret Thatcher cuts public spending to try to curb inflation ; economy returns to recession The number of unemployed people living in the UK peaks at 3.5 million Interest rates reach 15% as the Major government tries to get to grips with rising inflation Britain back into recession as G…
423	2008-09-20	UK enters recession Mass public-sector strikes against Labour government decision to keep pay rises below 5% Margaret Thatcher cuts public spending to try to curb inflation; economy returns to recession The number of unemployed people living in the UK peaks at 3.5 million Interest rates reach 15% as the Major government tries to get to grips with rising inflation Britain back into recession as GD…
424	2008-09-20	With the financial world in turmoil and inflation rising sharply over the past few months, consumers are reining in their spending."
425	2008-09-20	Inflation has passed its peak... and that will leave room for interest rate cuts which I think will be welcomed,"" Leahy said."
426	2008-09-20	Inflation in the food area is coming right down now,"" he said, with a better outlook for crops than last year."
427	2008-09-20	UK inflation hit a new high of 4.7% this morning, and the price of US crude oil also fell sharply again to $91.54 a barrel."
428	2008-09-20	Never mind the inflation basket, the job-seekers'' queue or the cost of borrowing."
429	2008-09-20	While a troubled economy and rising inflation have been bringing crowds of new customers into so-called dollar stores, the businesses themselves are facing rapidly increasing costs for transportation, labor and products."
430	2008-09-20	The inflation and the rise in commodity prices across the board that we''ve seen over the last year and a half have been unprecedented."
431	2008-09-20	The French are already anxious about their purchasing power falling behind inflation and are convinced that America''s economic problems will worsen their own financial status."
432	2008-09-20	People often forget about inflation when they think about the value of jewelry."
433	2008-09-20	Some people buy the special coverage but fail to increase it annually to keep up with inflation ."
434	2008-10-20	Rate hawks may point out that inflation hit a fresh high yesterday, but few economists expect it to stay there."
435	2008-10-20	Australia cut interest rates by one percentage point - the biggest reduction in 16 years - amid rising expectations that the Bank of England''s monetary policy committee will cut rates tomorrow despite the rise in inflation ."
436	2008-10-20	But the party has come to an end, with the krona losing more than half its value against the euro in the past 12 months, inflation at 12% and interest rates at 15.5%."
437	2008-10-20	The Liberal Democrats'' work and pensions spokeswoman, Jenny Willott, urged the government to turn its attention to unemployment and inflation , now the banking rescue package had beeen agreed."
438	2008-10-20	In a sign that consumer price inflation - now at a 16-year high of 5.2% - is not feeding into wages, annual average earnings growth slowed to 3.4% in the three months to August, its weakest in five years."
439	2008-10-20	The rate hike, which took rates to the highest since the Icelandic central bank began targeting inflation in 2001, came just a fortnight after borrowing costs were eased."
440	2008-10-20	Inflation unexpectedly soared to 5.2% last month, the highest in 16 years, after power companies hiked gas and electricity bills."
441	2008-10-20	Economists had expected inflation to hit 5%."
442	2008-10-20	The main reason consumer price inflation topped 5% for the first time was sharp rises in utility bills."
443	2008-10-20	The annual rate of inflation for energy and other household bills hit 15%, the highest since January 1989."
444	2008-10-20	However, food inflation , another key source of price pressures this year, slowed for the first time since March as dairy prices fell."
445	2008-10-20	David Page, economist at Investec, said: ""The power company hikes have pushed inflation above 5%, as we expected."
446	2008-10-20	However, we see this as the peak in inflation and retreats in energy prices should see inflation fall back relatively sharply over the next year."""
447	2008-10-20	However, we see this as the peak in inflation and retreats in energy prices should see inflation fall back relatively sharply over the next year."""
448	2008-10-20	The Bank of England said last week when it joined in the emergency global interest rate cut that although inflation could soon rise above 5%, the turmoil in financial markets had increased the downside risks to the economy and prices."
449	2008-10-20	Economists expect more rate cuts in coming months as tumbling oil and food prices feed through to inflation and the economy slides into recession."
450	2008-10-20	Nick Kounis at Fortis said: ""The outcome is unlikely to have come as a big surprise to the monetary policy committee, which is currently concerned that a severe downturn in the economy will lead to inflation undershooting its 2% target over the two-year horizon."
451	2008-10-20	The government should increase the state pension by more than the official inflation rate to reflect the real increase in living costs faced by many pensioners, charities said today . RPI, excluding costs such as rent, council tax and mortgage interest payments, is used to calculate increases in benefits such as jobseeker''s allowance and income support."
452	2008-10-20	Inflation was yesterday''s story, recession is today''s story and deflation is tomorrow''s risk."
453	2008-10-20	Inflation expectations are diminishing and remain anchored to price stability."
454	2008-10-20	The Bank of England said the monetary policy committee believed that inflation in the UK would soon peak at 5%, and then start to fall."
455	2008-10-20	Inflation is likely to rise further to above 5% in the next month or two, in large part as the full effects of already-announced increases in the price of domestic energy are felt."
456	2008-10-20	But inflation should then drop back, as the contribution from retail energy prices wanes, and the margin of spare capacity in the economy increases."""
457	2008-10-20	Retailers have seen a decisive switch in shopping habits as consumers have reined back their spending as a result of rising inflation and concerns about the safety of the banking system."
458	2008-10-20	The drop, along with other promising signs on the inflation front, was among the reasons investors bid stocks higher, with the Dow Jones industrial average closing up 401.35 points at 8-97-209.26."
459	2008-10-20	The rapid commodity decline has eased fears of inflation , a reason central banks were able to lower interest rates around the world last week in an effort to salvage economic growth."
460	2008-10-20	In fact, with interest rates low, you''re likely to lose money in cash, because inflation will probably eat up the after-tax returns you earn from a savings or money-market account."
461	2008-10-20	But as the Fed slashed interest rates to nearly record lows from 2001 until mid-2004, housing prices climbed far faster than inflation or household income year after year."
462	2008-11-20	Like all bean-counters, McKenna always has one eye on cutting costs at the £17bn-turnover business, an occupation made more pressing by food inflation ."
463	2008-11-20	Market analyst TNS calculates that grocery price inflation was 8.9 per cent in the 12 weeks to 2 November."
464	2008-11-20	Indeed, Asda is seeing shoppers ''manage their own inflation '', trading up or down depending on the product."
465	2008-11-20	M&S said food inflation in its stores was below 3%."
466	2008-11-20	He faced, as one commentator put it, a ""tyranny of consensus"", that inflation , not recession, was the looming evil."
467	2008-11-20	Inflation had to be curbed."
468	2008-11-20	In January, he caused a stir when he told the Guardian that worrying about inflation was ""fiddling while Rome burns""."
469	2008-11-20	Financial markets believe the prospect of sharply lower growth and weakening inflation may prompt the MPC to follow last week''s 1.5 percentage point cut with a further 1 point reduction in December, and that the bank rate may drop to 1% early in the new year."
470	2008-11-20	Official interest rates have not been lower than 2% since the Bank was founded in 1694, but King signalled yesterday that a fresh easing of policy would be needed to keep inflation as high as the government''s 2% target during 2009."
471	2008-11-20	Vince Cable, the Liberal Democrat Treasury spokesman, said: ""It''s clear from today''s figures that we''re heading for very high levels of unemployment with falling inflation ."
472	2008-11-20	This could soon become negative inflation , with prices actually falling."""
473	2008-11-20	Inflation is expected to fall rapidly next year, with the measure used by most pay bargainers - the retail prices index - registering an annual drop in prices of 2.5% next autumn."
474	2008-11-20	PBR at a glance · VAT rate cut by 2.5%, to 15%, until January 1, 2010: £12.4bn · Public sector infrastructure projects brought forward: £3bn · Personal tax allowance increased by £130 a year (extending help for 10p tax losers): £600m · Uprating personal tax allowances in line with inflation : £3bn · Business measures: £500m · Delaying higher vehicle excise duty rates for more polluting cars: £500…
475	2008-11-20	, bouncing back to expand by 1.75% in 2010 · Public sector deficit to hit £118bn next year · Government debt to burst through Gordon Brown''s 40% of GDP ceiling, to hit 57% of GDP, £1trn, by 2012 The markets · The FTSE rose by 9.84%, its biggest-ever one-day rise · The pound rose 1.75% against the dollar to $1.5148 The word count - words mentioned by Darling 30 tax; 21 energy; 19 global; 18 famil…
476	2008-11-20	With inflation under control it is the right thing to do."
477	2008-11-20	Regulators have begun easing the quotas this fall after four years of fairly tight quotas imposed in an effort to control the growth of the money supply and limit inflation ."
478	2008-11-20	Ephraim Leibtag, an economist for the Agriculture Department, said food inflation would slow by the middle of next year if commodity prices remained low."
479	2008-11-20	The prospect of more food inflation is inflaming a debate over its causes."
480	2008-11-20	The analysts, according to the Fed paper, doggedly clung to the optimists'' mantra that nominal housing prices in the United States had not declined in decades – even though house prices did fall nationally, adjusted for inflation , in the 1970s, and there are many sizable regional declines over the years."
481	2008-12-20	Experts are predicting a third consecutive quarter of contraction amid warnings that consumer price inflation risks slipping into the negative next year, while unemployment is approaching levels not seen since the dark days of the 1990s."
482	2008-12-20	The Fed announcement came within hours of data showing a sharp drop in US inflation last month, coupled with news of a further downturn in the housing market."
483	2008-12-20	In light of the declines in the prices of energy and other commodities and the weaker prospects for economic activity, the committee expects inflation to moderate further in coming quarters."""
484	2008-12-20	Central banks'' great fear is that as the economy deteriorates, interest rates are cut close to zero, and inflation gets very low or negative, the economy slides into what is known as a ''liquidity trap'': no one feels like spending, or making new investments, everyone hangs onto their cash, and the economy is driven ever further into decline."
485	2008-12-20	Bloom says policy measures in periods of high uncertainty are also extremely risky - because once confidence flows back, there can be a sudden surge in demand as people look up and realise that borrowing looks appealingly cheap: and that can unleash inflation ."
486	2008-12-20	That would be a radical, risky measure, threatening inflation further down the line; but these are not normal times."
487	2008-12-20	Its sales are down 0.7% on a year ago, despite the boost from inflation ."
488	2008-12-20	Rather than inflation , which was a worry for some a few months ago, many are now worried about deflation , or falling prices."
489	2008-12-20	But data on Tuesday provided new evidence that the biggest threat to prices right now was not inflation but deflation."
490	2008-12-20	The decline was largely driven by the recent plunge in energy prices, but even the so-called core inflation rate, which excludes the volatile food and energy sectors, was essentially zero."
491	2008-12-20	Ian Shepherdson, an analyst at High Frequency Economics, said falling energy prices were likely to bring the year-over-year rate of inflation to below zero in January."
492	2008-12-20	Ian Shepherdson, an analyst at High Frequency Economics, said falling energy prices were likely to bring the year-over-year rate of inflation to below zero in January."
493	2009-01-20	Household spending fell by 4.6% in December, the 10th consecutive monthly fall, while core consumer inflation edged up a mere 0.2%."
494	2009-01-20	It is already a consensus view that core consumer inflation will turn negative soon, but we must watch if a worsening of the economy pushes Japan into a deflationary spiral, even though the Bank of Japan sees no signs of that happening right now."""
495	2009-01-20	News of a smaller-than-expected fall in inflation last month eased fears of deflation but failed to help sterling."
496	2009-01-20	The bigger blow was a series of sharp interest-rate increases by the Federal Reserve, meant to snap inflation ."
497	2009-01-20	In particular, your innovative Voronoi cell treemap showing U.S. consumer spending and inflation is superb."
498	2009-01-20	Even with the help of swelling inventories, the 3.8 percent contraction, adjusted for inflation and representing all of the nation''s economic activity, was the largest quarterly drop in the nation''s output since the 1982 recession."
499	2009-01-20	There is no way you can have $2.2 trillion in borrowing without influencing interest rates or inflation in the long-term."""
500	2009-02-20	RPI is the most widespread measure of inflation and is used to set council tax increases, for example, and in many wage negotiations."
501	2009-02-20	The Bank of England uses CPI as its inflation target mainly because the measure is not so volatile."
502	2009-02-20	Just a year ago, the prices of staples like pork, rice and cooking oil were soaring, lifting inflation and threatening to overheat the Chinese economy, which had recorded double-digit growth for half a decade."
503	2009-02-20	Jankulov of the IMF said the panicked hoarding was a hangover from the war and the Yugoslav era, when Yugoslav banks collapsed and inflation jumped to 1-00-200 percent."
504	2009-03-20	David Ranson, a gold expert at HC Wainwright & Co in New York, said gold had an excellent record as a predictor of inflation and was pointing to worse news on that front."
505	2009-03-20	Historically, CPI [consumer price index] inflation is more closely related to prior changes in the price of gold than most people realize."""
506	2009-03-20	How British spending has changed How British spending has changed Once a year, statisticians at the ONS update the ''shopping basket'' of goods used to measure inflation ."
507	2009-03-20	It is just possible that in 2007, on a written basis, premium inflation for the market will have outpaced claims inflation for the first time since 2000."
508	2009-03-20	It is just possible that in 2007, on a written basis, premium inflation for the market will have outpaced claims inflation for the first time since 2000."
509	2009-03-20	It''s unlikely we would have seen inflation drop to negative levels for more than a year, given all the fiscal and monetary stimulus that''s in the economy."
510	2009-03-20	The Fed expects inflation from 0.3 percent to 1 percent this year as the economy searches for a bottom and unemployment swells."
511	2009-03-20	The Fed underlined that dim view of inflation Wednesday afternoon when it left the target rate untouched at a record low near zero percent."
512	2009-03-20	In light of increasing economic slack here and abroad, the committee expects that inflation will remain subdued,"" the statement said."
513	2009-03-20	Moreover, the committee sees some risk that inflation could persist for a time below rates that best foster economic growth and price stability in the longer term."""
514	2009-03-20	They say that the additional government spending can lead to inflation and government debt."
515	2009-03-20	The Weimar Republic of the 1920s, where inflation helped lead to Hitler''s rise, casts a long shadow."
516	2009-03-20	That August, with inflation on the rise, President Richard M. Nixon imposed wage and price controls and took the United States off the gold standard, and Mr. Levine was there to instruct the nation, in unadorned, understandable language, about what it all meant."
517	2009-04-20	During the Asian crisis of the late 1990s, it imposed stringent conditions on many countries that came to it for help, forcing them to target unrealistically low inflation rates and implement what economists call ""pro-cyclical"" policies - spending cuts and interest rate rises that can exacerbate a downturn, instead of helping."
518	2009-04-20	To secure the support, Islamabad pledged to bring its deficit under control and tackle out-of-control inflation ."
519	2009-04-20	Independence gave the Bank power to set interest rates and the responsibility for the control of inflation , to which George was absolutely committed."
520	2009-04-20	The Treasury team were also looking for an increase, but Clarke would dismiss the idea almost with a wave of the hand, citing anecdotal evidence that there was ""no sign"" of inflation ."
521	2009-04-20	Inflation was under control and the Asian, Russian and 9/11 crises had all been weathered."
522	2009-04-20	During his second term, George steered the British economy through a sustained period of growth with inflation averaging just 2.4 per cent."
523	2009-04-20	Eddie began to answer, as he would to a journalist quizzing him on the inflation target, then collapsed into giggles as he saw the absurdity of lecturing Richards on his strokeplay."
524	2009-04-20	The ECB has since also seen eurozone inflation drop to 0.6% compared with its medium-term target of ""close to but below"" 2%."
525	2009-04-20	He contends that they were lulled into complacency by the persistently moderate ""Goldilocks"" economic period from 1985 to 2002, after the success of their predecessor, Paul Volcker, in taming inflation ."
526	2009-04-20	If all of this seems too outlandish, there is a more prosaic way of obtaining negative interest rates: through inflation ."
527	2009-04-20	Suppose that, looking ahead, the Fed commits itself to producing significant inflation ."
528	2009-04-20	Having the central bank embrace inflation would shock economists and Fed watchers who view price stability as the foremost goal of monetary policy."
529	2009-04-20	But there are worse things than inflation ."
530	2009-04-20	A little more inflation might be preferable to rising unemployment or a series of fiscal measures that pile on debt bequeathed to future generations."
531	2009-04-20	Ben S. Bernanke, the Fed chairman, is the perfect person to make this commitment to higher inflation ."
532	2009-04-20	Mr. Bernanke has long been an advocate of inflation targeting."
533	2009-04-20	In the past, advocates of inflation targeting have stressed the need to keep inflation from getting out of hand."
534	2009-04-20	In the past, advocates of inflation targeting have stressed the need to keep inflation from getting out of hand."
535	2009-04-20	But in the current environment, the goal could be to produce enough inflation to ensure that the real interest rate is sufficiently negative."
536	2009-04-20	William Poole, president of the Federal Reserve Bank of St. Louis until March 2008, said that the Fed, by effectively creating money out of thin air, not only runs the risk of ""massive inflation "" but has also done an end-run around Congressional power to control spending."
537	2009-04-20	The government now intends to loosely tether the zloty to the euro later this year as a precursor to full membership by 2012, when it hopes to be able to meet criteria on inflation and fiscal policy to join."
538	2009-04-20	If all of this seems too outlandish, there is a more prosaic way of obtaining negative interest rates: through inflation ."
539	2009-04-20	Suppose that, looking ahead, the Fed commits itself to producing significant inflation ."
540	2009-04-20	Having the central bank embrace inflation would shock economists and Fed watchers who view price stability as the foremost goal of monetary policy."
541	2009-04-20	But there are worse things than inflation ."
542	2009-04-20	A little more inflation might be preferable to rising unemployment or a series of fiscal measures that pile on debt bequeathed to future generations."
543	2009-04-20	Ben S. Bernanke, the Fed chairman, is the perfect person to make this commitment to higher inflation ."
544	2009-04-20	Mr. Bernanke has long been an advocate of inflation targeting."
545	2009-04-20	In the past, advocates of inflation targeting have stressed the need to keep inflation from getting out of hand."
546	2009-04-20	In the past, advocates of inflation targeting have stressed the need to keep inflation from getting out of hand."
547	2009-04-20	But in the current environment, the goal could be to produce enough inflation to ensure that the real interest rate is sufficiently negative."
548	2009-04-20	William Poole, president of the Federal Reserve Bank of St. Louis until March 2008, said that the Fed, by effectively creating money out of thin air, not only runs the risk of ""massive inflation "" but has also done an end-run around Congressional power to control spending."
549	2009-04-20	Between 1990 and 2005, consumer spending per capita rose 14 percent, adjusted for inflation , yet retail space per capita in the United States doubled, said Stacy Mitchell, a senior researcher at the Institute for Local Self-Reliance, an advocacy group."
550	2009-04-20	The strongest performance in this cycle is in the area of personal income, excluding transfer payments, like Social Security and unemployment benefits, and adjusted for inflation ."
551	2009-04-20	The government now intends to loosely tether the zloty to the euro later this year as a precursor to full membership by 2012, when it hopes to be able to meet criteria on inflation and fiscal policy to join."
552	2009-04-20	Last month, it became the first of the 16 nations that use the euro to record a negative inflation rate."
553	2009-04-20	The drop, though just 0.1 percent, had not happened since the government began tracking inflation in 1961, and Spanish officials have said prices could keep dropping through the summer."
554	2009-04-20	He contends that they were lulled into complacency by the persistently moderate ""Goldilocks"" economic period from 1985 to 2002, after the success of their predecessor, Paul Volcker, in taming inflation ."
555	2009-04-20	According to a survey from the Employee Benefit Research Institute, more workers are losing confidence in their ability to retire comfortably, and they name the economy, inflation and the cost of living as among the reasons."
556	2009-04-20	They aim to beat inflation by one, three, five and seven percentage points, respectively."
557	2009-04-20	So if inflation averaged 1 percent annually over three years, the 700 fund would aim for a return of 8 percent a year."
558	2009-04-20	By trying to beat inflation , Mr. Bloemker and the other co-manager, Jeffrey L. Knight, aim to avoid schadenfreude."
559	2009-04-20	Michael Herbst, a mutual fund analyst at Morningstar, the financial data company, said some bond funds billed as offering inflation protection included derivatives . Some of those funds suffered double-digit declines during the market turmoil last fall."
560	2009-04-20	Ms. Pearsall-Ramey gave him a homework assignment: find out about the annuity''s inflation protection, if any, and its various fees and charges."
561	2009-05-20	Printing loads of money has to generate inflation down the line and we are doing that big time."""
562	2009-05-20	But while Tesco is breaking records with £3bn profits, workers picking its fruit are worse off amid inflation on far less than a living wage."
563	2009-05-20	Inflation Inflation falls to 2.3% as food and energy costs drop Inflation in Britain decreases by more than expected while retail price index reaches record rate of deflation at -1.2% A fall in food prices has contributed to the drop in inflation."
564	2009-05-20	Inflation Inflation falls to 2.3% as food and energy costs drop Inflation in Britain decreases by more than expected while retail price index reaches record rate of deflation at -1.2% A fall in food prices has contributed to the drop in inflation."
565	2009-05-20	Inflation Inflation falls to 2.3% as food and energy costs drop Inflation in Britain decreases by more than expected while retail price index reaches record rate of deflation at -1.2% A fall in food prices has contributed to the drop in inflation."
566	2009-05-20	Inflation Inflation falls to 2.3% as food and energy costs drop Inflation in Britain decreases by more than expected while retail price index reaches record rate of deflation at -1.2% A fall in food prices has contributed to the drop in inflation ."
567	2009-05-20	Photograph: Garry Weaser Tuesday 19 May 2009 09.58 BST First published on Tuesday 19 May 2009 09.58 BST Inflation in Britain fell by more than expected in April to its lowest level in more than a year as food and energy costs were pushed down by the recession."
568	2009-05-20	Its recent slump had pushed up import costs, which analysts said had prevented inflation falling faster Colin Ellis, the European economist at Daiwa Securities SMBC, said: ""There is little doubt that sterling''s fall last year has kept CPI inflation above target and has helped to limit the immediate risk of deflation, at least as measured by the CPI."
569	2009-05-20	Its recent slump had pushed up import costs, which analysts said had prevented inflation falling faster Colin Ellis, the European economist at Daiwa Securities SMBC, said: ""There is little doubt that sterling''s fall last year has kept CPI inflation above target and has helped to limit the immediate risk of deflation, at least as measured by the CPI."
570	2009-05-20	Overall food inflation dropped from 10.5% to 8.6%, which Loynes said was ""a pleasant surprise suggesting that particular source of stubborn upward pressure is finally easing""."
571	2009-05-20	The communications sector is also pushing up inflation , with landline telephone charges rising by more than a year ago and the price of mobile phone handsets up this year having fallen a year ago."
572	2009-05-20	But Ellis believes that the Bank of England''s monetary policy committee (MPC) may end up needing yet another sharp fall in sterling to prevent CPI inflation falling below 2% next year."
573	2009-05-20	Indeed, it is striking that despite pumping £125bn of new money into the economy – around 8% of gross domestic product – the MPC''s central projection for CPI inflation is stuck near 1% for most of the forecast horizon,"" he said."
574	2009-05-20	Babcock said it was also seeking to hedge the risk of volatile interest rates and inflation ."
575	2009-06-20	For investors, because the amount gilts pay is fixed, buying them is partly a bet on how inflation will go in the future."
576	2009-06-20	High inflation will erode the real value of the stream of payments; if inflation is low, the bond will hold its value better against other assets."
577	2009-06-20	High inflation will erode the real value of the stream of payments; if inflation is low, the bond will hold its value better against other assets."
578	2009-06-20	In recent years, the DMO has also begun to sell more ""index-linked"" gilts, payments on which vary according to the inflation rate, and allow investors to protect themselves against inflation."
579	2009-06-20	In recent years, the DMO has also begun to sell more ""index-linked"" gilts, payments on which vary according to the inflation rate, and allow investors to protect themselves against inflation ."
580	2009-06-20	What seems to have moved up is the expected rate of inflation , which is still below the Fed target."
581	2009-06-20	But the monetary policy committee judged that even that was insufficient to prevent inflation falling below our 2% target, and so it embarked on a programme of asset purchases designed to increase the money supply and improve conditions in non-bank corporate credit markets."
582	2009-06-20	As activity returns to more normal levels, the outlook for inflation will pick up."
583	2009-06-20	And it is the outlook for inflation that will guide decisions on the pace and timing of a withdrawal of monetary stimulus."
584	2009-06-20	Reaching judgements on the outlook for inflation is never easy, and assessing their implications for policy will always be a matter of balancing risks."
585	2009-06-20	In the five years leading up to the crisis, overall GDP growth remained close to its long-run average and inflation differed from the 2% target on average by only 0.2 percentage points."
586	2009-06-20	Inflation targeting is a necessary but not sufficient condition for stability in the economy as a whole."
587	2009-06-20	Many Iranians felt it simply strained credulity that Mahmoud Ahmadinejad, who presided over four years of rising inflation , rising unemployment and increased isolation in the world, would emerge with 40-some percent more votes than he won in 2005."
588	2009-06-20	Mr. Geissler''s argument centers on gold''s role as the investor''s last bulwark against inflation ."
589	2009-07-20	When food inflation took off last year – hitting 13%, according to ONS statistics last September – ""shoppers were stopped in their tracks and they see-sawed towards the discounters""."
590	2009-07-20	Perhaps the most worrying aspect of an H1N1 epidemic is that it would reinforce the downward effect of the recession on inflation ,"" it said."
591	2009-07-20	After a decade in which household income barely outpaced inflation , a slow recovery could leave many people hard-pressed and frustrated."
592	2009-08-20	The sales growth is slightly down on the last reported 8.1%, but Asda said the decline was largely due to lower food inflation ."
593	2009-08-20	Gaining insight into even their most basic functioning requires the study of numerous interactions - of the behaviour of consumers, firms and governments; of wages, profits and taxes; of inflation , productivity and exchange rates."
594	2009-08-20	The bank said it would cap the amount of pensionable salary increases to 2% annually or the rate of inflation , whichever is lower, and reduce the lump sum payable on early retirement."
595	2009-08-20	He coined the phrase of fine-tuning inflation to a ""Goldilocks"" level: not too hot, nor too cold."
596	2009-08-20	Earlier figures were unlikely to be lower given that pay and price inflation rates were much higher than now during the early 1980s and early 1990s recession."
597	2009-08-20	Banking Buy-to-let fraud pushes Chelsea building society into the red The loss-making fraud, connected to lending between 2006 and 2008, was caused by ''artificial inflation of property values by third-party professionals'' The sign outside the Chelsea Building Society."
598	2009-08-20	When adjusted for inflation , that would be about $106 in today''s dollars."
599	2009-09-20	The country''s financial meltdown has seen Pakistan''s foreign reserves dwindle by $1bn a month as the authorities have tried, unsuccessfully, to support the plummeting currency, as well as subsidise food in the face of roaring inflation that has hit 25%."
600	2009-09-20	The future for the United States will depend on whether and how it will address large deficits, recover without inflation that could undermine its credit and currency, and overhaul its financial system."""
601	2009-09-20	William Laing, Laing & Buisson''s chief executive, said: ""The care home industry is in reasonable shape at present, but looking further forward there is a real risk that the year 2011-12 will witness below inflation baseline fee increases from local authorities as central government ends its policy of fiscal stimulus, as grant support is cut and as councils'' financial situation deteriorates mar…
602	2009-09-20	Credit Namas Bhojani for The New York Times Historically, many Indians bought gold because they lived too far from bank branches and because high inflation devalued their rupees."
603	2009-09-20	By the fall of 2008, most American workers were bringing home roughly the same weekly wages they had earned in 1983, after accounting for inflation ."
604	2009-10-20	With growth likely to be close to trend over the year ahead, inflation close to target and the risk of serious economic contraction in Australia now having passed, the board''s view is that it is now prudent to begin gradually lessening the stimulus provided by monetary policy,"" the Reserve Bank said in a statement . Australia was the only advanced country to avoid falling into recession in the …
605	2009-10-20	We do import a lot of food product, and with the pound-euro exchange rate the way it is we''re importing food inflation to some extent."
606	2009-10-20	But food inflation is going to be zero or almost zero for the second half of the year."""
607	2009-10-20	It is now more than 13 years since Bootle published his first major book, The Death of Inflation , in which he predicted the long period of low inflation that came to pass."
608	2009-10-20	It is now more than 13 years since Bootle published his first major book, The Death of Inflation, in which he predicted the long period of low inflation that came to pass."
609	2009-10-20	He is not too concerned by warnings that inflation is about to take off because of quantitative easing."
610	2009-10-20	There is also lots of spare capacity in the world economy, so it is difficult to see where this inflation is going to come from."""
611	2009-10-20	This does not rule out a precautionary interest rate rise to signal that the Bank will not tolerate the return of inflation ."
612	2009-10-20	The combination of a big increase in unemployment, possibly negative wage inflation and a big increase in taxes could be pretty nasty for the housing market."
613	2009-10-20	Inflation falls to lowest in five years • City economists had expected CPI to come in at 1.3% • State pension to rise by £2.40 a week to £97.65 ONS said lower energy bills had pushed CPI inflation to its lowest in five years."
614	2009-10-20	Inflation falls to lowest in five years • City economists had expected CPI to come in at 1.3% • State pension to rise by £2.40 a week to £97.65 ONS said lower energy bills had pushed CPI inflation to its lowest in five years."
615	2009-10-20	Photograph: Rui Vieira/AP Inflation falls to lowest in five years • City economists had expected CPI to come in at 1.3% • State pension to rise by £2.40 a week to £97.65 Tuesday 13 October 2009 12.37 BST First published on Tuesday 13 October 2009 12.37 BST Inflation has dropped to its lowest rate in five years as falling energy prices continued to cut the cost of living."
616	2009-10-20	Photograph: Rui Vieira/AP Inflation falls to lowest in five years • City economists had expected CPI to come in at 1.3% • State pension to rise by £2.40 a week to £97.65 Tuesday 13 October 2009 12.37 BST First published on Tuesday 13 October 2009 12.37 BST Inflation has dropped to its lowest rate in five years as falling energy prices continued to cut the cost of living."
617	2009-10-20	The overall cost of the basket of goods and services which the ONS uses to measure inflation remained unchanged between August and September."
618	2009-10-20	According to the research, the people who will experience the greatest levels of financial stress are young single people on limited incomes who rent small flats from local councils or housing associations, and older pensioners who have found their retirement incomes eroded by inflation and are dependent on state pensions."
619	2009-10-20	The governor of the Reserve Bank of India recently said that to control inflation , his central bank might have to raise interest rates before developed countries, where rates are at historic lows."
620	2009-10-20	Because of the Iraq and Afghanistan wars and all the modernization programs, the Pentagon''s budget since fiscal 2000 soared by 72 percent, adjusted for inflation , to about $640 billion."
621	2009-10-20	As the dollar devalues, we have less capital and purchasing power compared to the rest of the world, and there is an increasing risk of higher interest rates and inflation ,"" Mr. Malpass said."
622	2009-10-20	The governor of the Reserve Bank of India recently said that to control inflation , his central bank might have to raise interest rates before developed countries, where rates are at historic lows."
623	2009-10-20	Because of the Iraq and Afghanistan wars and all the modernization programs, the Pentagon''s budget since fiscal 2000 soared by 72 percent, adjusted for inflation , to about $640 billion."
624	2009-11-20	Photograph: Maurizio Gambarini/EPA Tuesday 17 November 2009 20.59 GMT First published on Tuesday 17 November 2009 20.59 GMT To see inflation in action, look at easyJet''s checked-in bag charges."
625	2009-11-20	If you believe, as we do, that M&S''s UK business is basically mature and will struggle to grow its top line by much more than 2% plus inflation ... then international growth will most likely rise up the agenda."""
626	2009-11-20	He said figures from the International Monetary Fund and those underpinning the Bank''s inflation report suggest that from pre-recession levels between 5% and 10% of Britain''s entire economic output – about £100bn – will be be lost for the ""indefinite future""."
627	2009-11-20	It said cheap borrowing and QE were needed to prevent inflation falling below its 2% target."
628	2009-11-20	The Bank of England may well be reluctant to further extend quantitative easing given recent stickier-than-anticipated inflation and sterling''s weakness, although the statement accompanying today''s decision indicates that the central bank still expects consumer price inflation to be limited for ''some time to come'' by substantial under-utilised capacity."""
629	2009-11-20	The Bank of England may well be reluctant to further extend quantitative easing given recent stickier-than-anticipated inflation and sterling''s weakness, although the statement accompanying today''s decision indicates that the central bank still expects consumer price inflation to be limited for ''some time to come'' by substantial under-utilised capacity."""
630	2009-11-20	The MPC said that in the short term the combination of higher petrol prices and the return of VAT to 17.5% in the New Year would push inflation up sharply, to above its 2% target."
631	2009-11-20	Both moderate inflation to cut real wages and a further drop in the dollar''s real trade-weighted value might be acceptable."
632	2009-12-20	Oxford Economics says that gross domestic product per person has fallen to £22-70-200 on average in 2009, down from £23-00-200 in 2005 after adjusting for inflation – a fall of 1.3%."
633	2009-12-20	Smaller retail groups have also been less well-placed to absorb the impact of weaker sterling and cost inflation ."
634	2009-12-20	The review centred on a reassessment of the life expectancy of staff and the impact of future inflation costs coupled with an assessment of future investment growth in the two funds."
635	2009-12-20	The settlement is more generous to electricity firms than the £3.76 before inflation rise initially announced in August, although companies pushed for even bigger increases."
636	2009-12-20	There are indications that officials in China are starting to worry about threats to their huge investment in United States debt from a possible outbreak of high inflation ."
637	2009-12-20	There are indications that officials in China are starting to worry about threats to their huge investment in United States debt from a possible outbreak of high inflation ."
638	2009-12-20	Choi Soo-young, an expert on the North Korean economy at the government-financed Korea Institute for National Unification in Seoul, said: ""The primary aim is to control inflation ."﻿1
639	2010-01-20	They fear inflation could whittle away the value of cash holdings."
640	2010-01-20	The pension schemes also faced the possibility of rising inflation costs, coupled with a dire assessment of future investment growth in the two funds."
641	2010-01-20	First, a little bit of inflation might not be so bad."
642	2010-01-20	The trick is getting enough inflation to help the economy recover without losing control of the process."
643	2010-01-20	If the Fed fails to account for this change, it could try to promote more growth than the economy can sustain, causing inflation to rise."
644	2010-01-20	Finally, even if the Fed is committed to low inflation and recognizes the challenges ahead, politics could constrain its policy choices."
645	2010-01-20	As the economy recovers, responding quickly and fully to inflation threats may prove hard in the face of public opposition."
646	2010-01-20	Investors snapping up 30-year Treasury bonds paying less than 5 percent are betting that the Fed will keep these inflation risks in check."
647	2010-01-20	The federal government has discounted postage rates for publications since 1792, but in the last 40 years, the discount has fallen to less than $300 million from almost $2 billion, adjusted for inflation ."
648	2010-01-20	The fund, managed by Mihir P. Worah, combines commodities and TIPS to create a hedge against inflation and provide diversification beyond stocks and standard bonds."
649	2010-01-20	With developed-world governments spending heavily to jump-start their economies, investors bid them up in expectation of eventual inflation , Mr. Worah said."
650	2010-01-20	Commodities protect you from a different kind inflation than TIPS do,"" he said."
651	2010-01-20	During the 1970s and the 1980s, when interest rates and inflation were much higher, the return on tangible equity for the British banking industry averaged 10 to 11 percent, according to Credit Suisse research."
652	2010-01-20	Adjusted for inflation , that price was the lowest since 1997."
653	2010-01-20	They were more used to the previous four years, when the median price outstripped inflation by a total of 27 percent."
654	2010-01-20	NEW DELHI – Hoping to tamp down inflation without stalling economic recovery, the Indian central bank acted cautiously on Friday by increasing banks'' reserve requirements but leaving interest rates unchanged."
655	2010-01-20	Even amidst concerns about rising inflation , we must remember that the recovery is yet to fully take hold,"" the central bank said."
656	2010-01-20	But inflation is rising, with food prices in particular rising sharply."
657	2010-01-20	The inflation rate in December was 7.3 percent, up from 4.8 percent in November; some analysts say it could hit 9 percent in coming months."
658	2010-01-20	First, a little bit of inflation might not be so bad."
659	2010-01-20	The trick is getting enough inflation to help the economy recover without losing control of the process."
660	2010-01-20	If the Fed fails to account for this change, it could try to promote more growth than the economy can sustain, causing inflation to rise."
661	2010-01-20	Finally, even if the Fed is committed to low inflation and recognizes the challenges ahead, politics could constrain its policy choices."
662	2010-01-20	As the economy recovers, responding quickly and fully to inflation threats may prove hard in the face of public opposition."
663	2010-01-20	Investors snapping up 30-year Treasury bonds paying less than 5 percent are betting that the Fed will keep these inflation risks in check."
664	2010-01-20	The federal government has discounted postage rates for publications since 1792, but in the last 40 years, the discount has fallen to less than $300 million from almost $2 billion, adjusted for inflation ."
665	2010-01-20	A politicized central bank is a first step toward runaway inflation ."
666	2010-02-20	The proposal to limit banks'' activities has been dubbed the ''Volcker rule'' by Obama, named after the 82-year-old former Federal Reserve chairman who made his name as an inflation fighter in the 1980s."
667	2010-02-20	A paper published on 12 February by its chief economist, Olivier Blanchard, and his colleagues acknowledges that policymakers became much too complacent during the ""Great Stability"" of the early 2000s, attributing years of low inflation and stable growth to their own genius, instead of a lucky conjunction of circumstances."
668	2010-02-20	Blanchard et al then ask whether it wouldn''t have been better to allow inflation to rise a bit more, so central bankers would have had a bit more room to manoeuvre when everything went wrong."
669	2010-02-20	Perhaps, they muse, an inflation target of 4% might be better than the 2% or so that many central banks aim at."
670	2010-02-20	As a matter of logic, higher average inflation , and thus higher average nominal interest rates before the crisis, would have given more room for monetary policy to be eased during the crisis and would have resulted in less deterioration of fiscal positions."""
671	2010-02-20	He called for policymakers to look at other factors such as leverage and asset prices, as well as inflation , and to use a range of other tools, as well as interest rates, to control the economy – limiting loan-to-value ratios when a credit boom is getting out of hand, for example."
672	2010-02-20	It wasn''t quite as radical as Alan Greenspan''s admission after Lehman Brothers collapsed that he had discovered ""a flaw"" in his free-market philosophy but as Damascene conversions go, the concession that inflation might not be so bad, after all, showed how severely shaken the world''s economic policymakers have been by the credit crisis."
673	2010-02-20	But for developing countries that have endured eye-wateringly high interest rates, or pegged their currencies at artificially high levels, in the battle against the great demon of inflation , his words will have seemed like an extraordinary volte-face."
674	2010-02-20	Back in 1992 the pound came under brutal attack from speculators led by George Soros who were prepared to gamble that the Tory government of the day would not be able to maintain its peg to the Deutschmark in a bid to finally rid the country of inflation ."
675	2010-02-20	We also expect further pressure in 2010 as pricing fades for hospital operators and cost inflation outpaces revenue growth."""
676	2010-03-20	The Office for National Statistics has updated the UK''s shopping ''basket'' of goods and services, which it tracks to measure inflation ."
677	2010-03-20	Both Foot and Denis Healey told me a couple of years ago how much they resented the way New Labour, as well as the Tories, tended to disparage the Callaghan government, which did some hard bargaining with the unions on incomes policies to bring inflation down."
678	2010-03-20	This may seem strange, given that the pound is a totem of national economic virility, while we all know how deeply attached the Brits are to property inflation ."
679	2010-03-20	Adjusted for unit labour costs – a measure of the different inflation rates affecting exporters in different countries – the pound was even more expensive than in the early 1980s, when the over-valuation of the exchange rate helped wipe out a sixth of manufacturing capacity."
680	2010-03-20	The lower cost of goods entering the UK, particularly from Asia, bore down on inflation , and this helped boost consumer spending in two ways."
681	2010-03-20	Secondly, lower inflation meant that the Bank of England could keep interest rates lower than they would otherwise have been."
682	2010-03-20	On the face of it, this presents a strong argument in favour of tackling the budget deficit without delay, since it should ease any fears that the Bank of England has about excessive demand pushing up inflation , and thus enable the monetary policy committee to keep interest rates low."
683	2010-03-20	But according to the latest look at the nation''s shopping habits, what we are really chucking in the supermarket trolley is rather more passé, with garlic bread and fish fingers making their debut in the ""shopping basket"" of goods used to calculate inflation ."
684	2010-03-20	Changes in the prices of these items form the basis of two of the main inflation trackers, the consumer prices index (CPI) and the retail prices index (RPI)."
685	2010-03-20	The changes will be introduced in the February consumer price inflation data to be published on March 23."
686	2010-03-20	The prospects of low interest rates and inflation , as well as a potential fall in sterling, could lose bond investors a lot of money."
687	2010-03-20	Devaluation ""The UK will try to get out of 16 tonnes of debt by reflation [low rates and high inflation ] or devaluation,"" Gross says."
688	2010-03-20	Despite his ferocious criticism of British finances, he admits he holds some short-term UK bonds as they are less vulnerable to inflation ."
689	2010-03-20	The grocer''s chief executive Justin King also urged the next chancellor after the election not to increase the rate of VAT, or impose it on food, saying it would hit the poorest hardest and would stoke inflation ."
690	2010-03-20	An increase in the rate of VAT, he said, would be ""just like inflation ""."
691	2010-03-20	The Sainsbury''s figures are the lowest growth since the summer of 2005 and mark a year of steadily declining growth as food price inflation has eased."
692	2010-04-20	Chenevix-Trench said he will now accompany the bank''s chief executive on a tour of potential sources of funding to get the bank lending to businesses within Zimbabwe . After years of rampant inflation and food shortages, the country last year abandoned its own currency in favour of the US dollar, a move which has helped stabilise the economy, which Chenevix-Trench reckons is ""slowly but surely …
693	2010-04-20	Weale warned against increasing VAT, which he said would increase inflation , though he expected the next government would find it harder to cut public spending than expected and would need to turn to tax rises to achieve reductions in the deficit."
694	2010-04-20	The fund added that central banks could keep interests low provided inflation remained low."
695	2010-04-20	The governor, speaking at the press conference to launch the last quarterly Inflation Report in February, said: ""The need for a credible plan to ensure a substantial reduction in the fiscal deficit is now clear to everyone."""
696	2010-04-20	Under the current regime, water bills are set to rise by 27%, excluding inflation , over the next 20 years, according to Severn Trent."
697	2010-05-20	Another questioner wants to know whether ""saving the eurozone"" is now the ECB''s prime objective, rather than keeping inflation under control (not a question you can easily imagine being asked a few years ago)."
698	2010-05-20	We will post average inflation over the first 12 years of the euro, at below or close to 2%."
699	2010-05-20	Trichet starts reading out a prepared statement, saying that it is ""appropriate"" to leave rates at 1%, with low economic growth helping to keep inflation in check."
700	2010-05-20	He also says that: Overall we expect price stablility to be maintained in the medium term.... inflation expectations remain anchored with the ECB''s aim of keeping rates below, but close to, 2%."
701	2010-05-20	Greece''s economy has been in the balance for months, but the seeds of the crisis were sown a decade ago 1 January 2001: Greece joins the euro Having been left out when the single European currency began at the beginning of 1999, Greece becomes the 12th member two years later after dramatically cutting inflation and interest rates, and bringing the drachma smoothly into line with the euro."
702	2010-05-20	A balance of 49 put their prices up, echoing the latest inflation data that showed prices rising at the fastest pace for more than a year."
703	2010-05-20	Nouriel Roubini, the New York University professor who forecast the US recession more than a year before it began, said he was gloomy about the prospects for the world economy, and government debt from the US to Japan and Greece would remain a problem for several years and lead to higher inflation or government defaults."
704	2010-05-20	King is not expected to comment on current trading but S&P Equity analyst James Monro says the absence of inflation means industry like-for-likes could well turn negative this year – data from Kantar shows the food market is currently growing at 1.3%."
705	2010-05-20	With tough [sales] comparisons and virtually no inflation , the start of the year will sort the men from the boys in the market,"" he said."
706	2010-05-20	Developing countries in Europe need to create conditions for local-currency lending to flourish, including low inflation , said Erik Berglof, chief economist for the European Bank for Reconstruction and Development."
707	2010-05-20	The higher rates are a result of higher inflation than in Western Europe and imprudent fiscal policies by national governments."
708	2010-05-20	Congress set this cap, which has risen with inflation , more than 30 years ago to keep employers from turning their pension funds into abusive tax shelters."
709	2010-05-20	In the coming years, inflation will eat away at his benefit."
710	2010-05-20	Fear of inflation and broad-based aversion to debt also help to explain a striking divergence in the perception of Germany''s wealth at home and abroad."
711	2010-05-20	Since 1980, median household income has risen only 30 percent, adjusted for inflation , while average incomes at the top have tripled or quadrupled."
712	2010-05-20	Developing countries in Europe need to create conditions for local-currency lending to flourish, including low inflation , said Erik Berglof, chief economist for the European Bank for Reconstruction and Development."
713	2010-05-20	The higher rates are a result of higher inflation than in Western Europe and imprudent fiscal policies by national governments."
714	2010-06-20	It also coincides with supermarkets facing the toughest trading environment for many years as inflation , which grocers benefit from, has all but disappeared in the food business."
715	2010-06-20	The more competitive pricing by retailers last month also ""boosts hopes that inflation has peaked and will head down over the coming months, barring a near-term rise in VAT,"" he added."
716	2010-06-20	J Sainsbury Sainsbury''s reports slow sales growth Like Tesco and Morrisons, Sainsbury''s has been hit by low food inflation and the impact of high fuel costs on shoppers A shopping trolley full of food at a Sainsbury''s supermarket in Nottingham."
717	2010-06-20	Photograph: David Sillitoe for the Guardian Wednesday 16 June 2010 18.15 BST First published on Wednesday 16 June 2010 18.15 BST The supermarket group Sainsbury''s joined its rivals today in reporting dismal sales growth figures as a result of soaring petrol prices and a steep drop in food inflation ."
718	2010-06-20	The grocery chain, which sailed through the recession last year, has been hit by the disappearance of food inflation , which was running at some 8% only 12 months ago."
719	2010-06-20	He added: ""Low to no growth supported by low to no inflation is the outlook for the next quarter or two."""
720	2010-06-20	King said it was up to politicians to decide whether the economy was strong enough ""to cope with ... self-inflicted inflation ""."
721	2010-06-20	The food inflation we experienced last year was unprecedented,"" said McIlwee, who added that customers were having to divert some of their grocery budget to fill up their cars."
722	2010-06-20	The annual exempt amount for CGT will remain at £10-10-200 this year and continue to rise with inflation in future years."
723	2010-06-20	Inflation is not the problem now; the big worries are a double-dip recession or even deflation."
724	2010-06-20	Toy Story 2"" opened with more than $75 million in 1999, when adjusted for inflation ."
725	2010-06-20	David Cutler, a professor of economics at Harvard, likens it to failing to account for inflation when looking at gross domestic product . ""Nobody in their right mind would talk about G.D.P. growth without adjusting for prices,"" he said."
726	2010-06-20	The pay increase is the latest indication that labor costs are rising in China''s coastal manufacturing centers and that workers are demanding higher pay to offset an increase in inflation and soaring food and property prices."
727	2010-06-20	Many migrant workers who typically move from inland provinces to coastal cities looking for factory work have complained that factory salaries have not kept pace with inflation ."
728	2010-06-20	Wages have risen recently in China to help workers keep up with inflation and in response to labor unrest, most notably strikes at several Honda plants and 11 worker suicides at Foxconn Technology''s mammoth electronics factory in Shenzhen."
729	2010-06-20	That could help fuel economic growth in many of China''s trading partners, while braking growth in China, which has been expanding so fast that inflation is now accelerating."
730	2010-06-20	But the pay was meager, he says, and inflation ate away at his earnings."
731	2010-06-20	And it has even lowered some prices, in the face of inflation that has ranged from 3.8 to 13 percent a year."
732	2010-07-20	While Spain and Portugal are grappling with near double-digit inflation , Germany and other core countries are gripped with a deflationary shock, one that has also begun to infect the US which is flirting with a full blown recession."
733	2010-07-20	British consumers suffer because it pushes up inflation , because of unpredictable oil and raw material prices, and the world''s poorest people suffer because basic foods become unaffordable."""
734	2010-07-20	But seldom have I witnessed a government announcing, with apparent relish, that it intends to reduce public sector employment by 600-00-200 at a time when unemployment is already high, and the threat in western economies continues to be deflation rather than inflation ."
735	2010-07-20	I am aware that one or two members of the monetary policy committee have expressed concerns about inflation ; but I am also aware that Mervyn King himself, generally considered the arch ""hawk"", thinks the inflation threat is exaggerated."
736	2010-07-20	I am aware that one or two members of the monetary policy committee have expressed concerns about inflation; but I am also aware that Mervyn King himself, generally considered the arch ""hawk"", thinks the inflation threat is exaggerated."
737	2010-07-20	It is an astonishing transformation for an economy that just 10 years ago had a budget deficit of 16 percent of gross domestic product and inflation of 72 percent."
738	2010-07-20	That leaves the reduction of inflation , now running at 8 percent, as the only remaining major policy goal."
739	2010-07-20	Inflation , meanwhile, has been the all too common side effect of Vietnam''s emergence."
740	2010-07-20	Investors fear efforts to hit growth targets will spur inflation ."
741	2010-08-20	In reassuring news for the Bank of England ahead of its latest economic forecasts today, wage inflation in the second quarter moderated dramatically."
742	2010-08-20	If you look at the underlying inflation in bodily injury claims that we have had in the market for the last three or four years, in many respects it is surprising rates didn''t harden sooner."""
743	2010-08-20	He added: ""There is no sign of a let-up in this inflation , so I expect this market phenomenon to continue."""
744	2010-08-20	Since 1997, when the Bank of England gained its independence, its governor, Mervyn King, has been given a target of setting rates to meet an annual inflation target of 2%."
745	2010-08-20	Then the obsession was with defeating both inflation and the trades unions."
746	2010-08-20	Now the obsession of what increasingly seems like a born-again Thatcher government is with the budget deficit rather than inflation or the trades unions."
747	2010-08-20	True, as a result of the massive devaluation of sterling in the past few years, inflation has crept up slightly."
748	2010-08-20	He did have concerns about inflation and he was worried about the unions."
749	2010-08-20	Again, in the Financial Times, Sir Samuel Brittan and Martin Wolf, two commentators not known for being soft on inflation or dovish with regard to public spending, have been vociferous in their concerns about premature cuts in the deficit and the dangers of prolonged stagnation."
750	2010-08-20	In this submission, even Friedman, while adhering to his belief that to control inflation one had to control the money supply, attacked the Thatcher government for cutting the deficit at a time of recession."
751	2010-08-20	As it turned out, controlling the money supply was more difficult than Friedman and his followers believed, but it was easy to bring inflation down if you allowed unemployment to rise high enough."
752	2010-08-20	The theoretical justification for the attack on public spending in the early 1980s was the putative link between public sector borrowing and inflation , via the impact on the money supply."
753	2010-08-20	Now, with inflation negligible and the unions long since emasculated, the theoretical justification for the obsession with deficits is the supposed difficulty of financing them."
754	2010-08-20	Unilever is well positioned because of its strong emerging-market exposure, its significant franchise in sanitation, and as a beneficiary of food-price inflation ."
755	2010-08-20	Following an 18-month rent-free period, UBS will pay an initial rent of £54.50 per square foot, which will rise in line with annual retail price inflation ."
756	2010-08-20	A new report on retail prices of brand-name drugs shows the 217 products most used by older Americans increased by an average of 8.3 percent during 2009, the largest increase in years, even as inflation was negative."
757	2010-08-20	AARP has changed the method of its annual drug report to look at retail prices, responding to industry complaints last year that measures of wholesale prices, showing brand-name increases far in excess of inflation , were misleading because they did not consider manufacturer discounts."
758	2010-08-20	Brand-name retail prices have been accelerating year-to-year even when inflation has been nonexistent in the rest of the economy,"" Mr. Rother said in an interview by phone Tuesday."
759	2010-08-20	After adjusting for inflation , values will never catch up."
760	2010-08-20	Analysts say the ban, to remain in effect through Dec. 31, has been largely ineffectual in reducing domestic wheat prices – pleasing farmers but driving angry officials, including Mr. Putin, to pursue other efforts to control potentially destabilizing food inflation ."
761	2010-08-20	Economists note that wages continued to increase in 2008 after the recession began, even adjusted for inflation ."
762	2010-08-20	But inflation has fallen to zero, which helps the purchasing power of everyone fortunate enough to have a job."
763	2010-08-20	Wages Are Rising Again In the deep economic slump of the mid-1970s, the average hourly pay of rank-and-file workers – who make up four-fifths of the work force – fell 6 percent, adjusted for inflation ."
764	2010-08-20	Meanwhile, inflation has been almost non-existent, except for parts of last year, when real wages did briefly fall."
765	2010-08-20	Obviously, real wages could begin falling again if inflation picks up or more employers cut pay."
766	2010-08-20	Of little comfort to the unemployed, wages are rising and low inflation strengthens purchasing power."
767	2010-08-20	After adjusting for inflation , values will never catch up."
768	2010-08-20	Analysts say the ban, to remain in effect through Dec. 31, has been largely ineffectual in reducing domestic wheat prices – pleasing farmers but driving angry officials, including Mr. Putin, to pursue other efforts to control potentially destabilizing food inflation ."
769	2010-08-20	The 59 movies he has produced have generated almost $10 billion in ticket sales, adjusting for inflation ."
770	2010-08-20	Economists note that wages continued to increase in 2008 after the recession began, even adjusted for inflation ."
771	2010-08-20	But inflation has fallen to zero, which helps the purchasing power of everyone fortunate enough to have a job."
772	2010-08-20	Wages Are Rising Again In the deep economic slump of the mid-1970s, the average hourly pay of rank-and-file workers – who make up four-fifths of the work force – fell 6 percent, adjusted for inflation ."
773	2010-08-20	Meanwhile, inflation has been almost non-existent, except for parts of last year, when real wages did briefly fall."
774	2010-08-20	Obviously, real wages could begin falling again if inflation picks up or more employers cut pay."
775	2010-08-20	Of little comfort to the unemployed, wages are rising and low inflation strengthens purchasing power."
776	2010-08-20	Showing not even a hint of doubt, Mr. Hatzius said, ""The prospect of substantial inflation seems very remote, but the prospect for deflation is far from remote."
777	2010-08-20	Credit Minh Uong/The New York Times Mr. Berner does not expect substantial inflation , but he is predicting inflation will run 1 to 2 percent annually rather than the near-zero level Mr. Hatzius sees by the end of next year."
778	2010-08-20	Credit Minh Uong/The New York Times Mr. Berner does not expect substantial inflation, but he is predicting inflation will run 1 to 2 percent annually rather than the near-zero level Mr. Hatzius sees by the end of next year."
779	2010-08-20	A new report on retail prices of brand-name drugs shows the 217 products most used by older Americans increased by an average of 8.3 percent during 2009, the largest increase in years, even as inflation was negative."
780	2010-08-20	AARP has changed the method of its annual drug report to look at retail prices, responding to industry complaints last year that measures of wholesale prices, showing brand-name increases far in excess of inflation , were misleading because they did not consider manufacturer discounts."
781	2010-08-20	Brand-name retail prices have been accelerating year-to-year even when inflation has been nonexistent in the rest of the economy,"" Mr. Rother said in an interview by phone Tuesday."
782	2010-09-20	In 1998 the unions were concerned that the Bank''s monetary policy committee was paying too much attention to inflation and not enough to jobs."
783	2010-09-20	Well, after that, we had a sustained period of growth, employment and low inflation , under the guidance of Governor George (until 2003) and Governor King, who succeeded him."
784	2010-09-20	The origins of previous recessions could be traced to the need to combat inflation ,"" he said."
785	2010-09-20	But we have had the restructuring of industry; labour markets are more flexible; and inflation is not the problem it was."
786	2010-09-20	Last week, government data showed that clothes prices were already on the way up, with the consumer price index , the official measure of inflation , standing at 3.1%, driven by higher clothing, footwear and airfare costs."
787	2010-09-20	Despite the recent leap in the price of cotton, it is still lower in real terms than it was 40 years ago, according to Toby Quantrill, the head of policy at the Fairtrade Foundation: ""While cotton prices are at 15-year highs, if we adjust for inflation , the real story of cotton is that its price is just over a third of its value in 1970,"" he says."
788	2010-09-20	This time last year, people said there would be inflation and it didn''t come through."""
789	2010-09-20	January 1980 – Gold hits a record high of $850 an ounce, as investors pile into bullion prompted by high inflation due to strong oil prices, the Soviet intervention in Afghanistan and the impact of the Iranian revolution."
790	2010-09-20	In China, consumers would benefit from cheaper imports, and a stronger renminbi would help correct global economic imbalances that some economists say could lead to soaring inflation and asset bubbles."
791	2010-09-20	The currency interventions have raised the threat of inflation and asset bubbles, hurt the poorer sectors of the country''s economy and depressed domestic consumption."
792	2010-10-20	Clive Black, retail analyst, Shore Capital Trading conditions were tough for Tesco UK which recorded low like-for-like (LFL) sales by its standards with second quarter LFL up by only 0.4% (ex-VAT and fuel) implying negative volumes if we assume positive food inflation ."
793	2010-10-20	Kate Calvert, retail analyst, Seymour Pierce These results show good cost control in the UK and internationally, Tesco is seeing the benefits of the global economic recovery and the benefit of food inflation come through."
794	2010-10-20	Tesco is well positioned to benefit from global economic growth and inflation , which tends to be positive for food retailers."
795	2010-10-20	Grubb says investors believe the US and possibly the UK are about to embark on another round of quantitative easing, pumping money into the system to prevent deflation but setting the scene for inflation , as ultimately there will be too much money chasing too few goods."
796	2010-10-20	Gold is a hedge against inflation but is also being used as a defence against deflation as countries are devaluing their currencies to boost exports to get their economies back on track,"" Grubb says."
797	2010-10-20	His comments echoed those of Guido Mantega, Brazil''s finance minister, who said that exchange-rate conflict threatened the global financial system . One analyst says: ""Gold is being lifted by two important factors – fear that the currency system is unravelling, and that more quantitative easing will set the stage for inflation down the line."""
798	2010-10-20	Here is what Paulson sees coming: low double-digit inflation by 2012, killing the bond market, and restoring strength to equities and gold; US economic growth capped in 2011 and 2012; a weak US housing market; currency mayhem; and continued dollar weakness as Washington struggles to tackle its debt."
799	2010-10-20	The main transmission mechanisms are rising interest rates, higher inflation , negative wealth and expectations effects, as well as Bacon and Eltis''s real resource constraints."
800	2010-10-20	In contrast, the government''s approach to inflation seems to be just to hope that things will get better, even though recent policy decisions will certainly make it worse next year."
801	2010-10-20	Economic policy that focuses on squeezing the public sector will not help businesses dealing with a lack of demand and a dysfunctional and discredited banking sector, nor will it improve our inflation prospects and business and household confidence."
802	2010-10-20	Executive pay and bonuses Directors'' pay rises by 2.5%, IoD reports The Institute of Directors said that 46% of company bosses had their pay frozen or cut after accounting for inflation Miles Templeman, director general of the Institute of Directors says most directors are seeing their basic pay and bonuses go down."
803	2010-10-20	The IoD said that 46% of directors either had their pay frozen or cut, when adjusted for inflation ."
804	2010-10-20	Grzinic said that supermarkets'' sales figures were also being boosted by the return of food price inflation ."
805	2010-10-20	Cleminson''s 13 years at the top of Reckitt & Colman were some of the most difficult for British industry, with high inflation and unemployment, the oil shock and a fluctuating exchange rate."
806	2010-10-20	In clothing, shoppers are more interested in quality and are willing to trade up; while in food, lower inflation means a less price sensitive consumer who is willing to buy more premium product,"" Saunders said."
807	2010-10-20	Furthermore, these emerging markets are unable to implement monetary easing policies out of fear of renewed inflation ."
808	2010-10-20	Inflation Google creates new inflation measure The Google Price Index will be based on the cost of goods sold online and could use real-time search data to forecast official figures Google will use people''s online purchases to track changes in the price of goods and services Photograph: Robert Galbraith/Reuters Tuesday 12 October 2010 08.08 BST First published on Tuesday 12 October 2010 08.08 BS…
809	2010-10-20	Inflation Google creates new inflation measure The Google Price Index will be based on the cost of goods sold online and could use real-time search data to forecast official figures Google will use people''s online purchases to track changes in the price of goods and services Photograph: Robert Galbraith/Reuters Tuesday 12 October 2010 08.08 BST First published on Tuesday 12 October 2010 08.08 BS…
810	2010-10-20	Inflation Google creates new inflation measure The Google Price Index will be based on the cost of goods sold online and could use real-time search data to forecast official figures Google will use people''s online purchases to track changes in the price of goods and services Photograph: Robert Galbraith/Reuters Tuesday 12 October 2010 08.08 BST First published on Tuesday 12 October 2010 08.08 BS…
811	2010-10-20	America''s ""core"" CPI – the consumer price index official inflation rate which excludes food and energy – rose 0.9% in the year to August."
812	2010-10-20	Clive Black, retail analyst, Shore Capital Trading conditions were tough for Tesco UK which recorded low like-for-like (LFL) sales by its standards with second quarter LFL up by only 0.4% (ex-VAT and fuel) implying negative volumes if we assume positive food inflation ."
813	2010-10-20	Kate Calvert, retail analyst, Seymour Pierce These results show good cost control in the UK and internationally, Tesco is seeing the benefits of the global economic recovery and the benefit of food inflation come through."
814	2010-10-20	Tesco is well positioned to benefit from global economic growth and inflation , which tends to be positive for food retailers."
815	2010-10-20	How could it possibly have saddled the coalition with an economy growing at 3.25% per annum (in real terms, after allowing for inflation )?"
816	2010-10-20	When inflation was rampant, there was talk of making the dollar worthless."
817	2010-10-20	The reasoning is that moving into cash and bonds may allow investors to sleep at night, but it may also let them fall behind the rate of inflation ."
818	2010-10-20	They tried to map the cyclical stock market returns to a deeper ""political business cycle,"" but didn''t find significant correlations to factors like inflation or interest rates."
819	2010-10-20	Nixon also imposed wage and price controls to constrain inflation ."
820	2010-11-20	It added that the purchase of securities was designed both to help activity and ensure that inflation did not fall too far."
821	2010-11-20	The Republican politician will tell a trade-association convention in Phoenix that she is ""deeply concerned"" that the Fed''s plan will weaken the dollar, drive up inflation , and hit demand for US government debt."
822	2010-11-20	Thatcher at least had the excuse of fighting double-digit inflation ."
823	2010-11-20	Even the governor of the Bank of England, who is traditionally considered to be hawkish about inflation , is not sounding the alarm bell for this reason."
824	2010-11-20	Mervyn King cites the 25% devaluation of the pound since 2007, higher commodity prices, and the imminent rise in VAT as perfectly understandable reasons why inflation , at 3.1% – although historically low – is above target."
825	2010-11-20	Only one or two of the nine members of the monetary policy committee are seriously concerned about inflation ."
826	2010-11-20	No one will be able to enroll until 2012 at the earliest, and the plan may not pay much more than $75 or $100 a day for claims (and only after a five-year period of paying premiums first), though that will be indexed for inflation ."
827	2010-11-20	I understand that they don''t want to pay the bill, but they are the ones who wrote the policies and they have actuarial tables and they knew about inflation costs in medical care even back then."""
828	2010-11-20	The government does not adjust the numbers for inflation , in part because these corporate profits can be affected by pricing changes from all over the world and because the government does not have a price index for individual companies."
829	2010-11-20	No one will be able to enroll until 2012 at the earliest, and the plan may not pay much more than $75 or $100 a day for claims (and only after a five-year period of paying premiums first), though that will be indexed for inflation ."
830	2010-11-20	I understand that they don''t want to pay the bill, but they are the ones who wrote the policies and they have actuarial tables and they knew about inflation costs in medical care even back then."""
831	2010-11-20	The system should also consider employing gold as an international reference point of market expectations about inflation , deflation and future currency values,"" Mr. Zoellick said in an article in The Financial Times . ""Although textbooks may view gold as the old money, markets are using gold as an alternative monetary asset today."""
832	2010-11-20	They say flooding the world with unwanted capital at a time when their own economies are already growing at a brisk clip increases the odds of inflation down the road while encouraging one country after another to devalue its currency."
833	2010-11-20	While gold has touched new records in nominal terms, when adjusted for inflation the price remains 40 percent below its real record high, which was reached in 1980."
834	2010-11-20	Either inflation has to pick up or currencies have to plunge to justify a continuing rise."""
835	2010-11-20	They take into account inflation and increases in median income."
836	2010-12-20	In the face of already moderate inflation , many fear that increases in commercial water prices will push up the cost of other goods, and that residential water prices will unfairly increase the cost of living for individuals at the margins of poverty."
837	2010-12-20	Inflation of 25% has also helped boost consumer tax with VAT figures up."
838	2010-12-20	Photograph: Peter Macdiarmid/Getty Images Thursday 9 December 2010 12.00 GMT First published on Thursday 9 December 2010 12.00 GMT The Bank of England has left interest rates unchanged at 0.5% for the 21st month in a row, as fears over the health of the UK economy continued to override concerns over inflation ."
839	2010-12-20	Many experts link this activity by banks and hedge funds to recent volatility and sudden inflation in the retail costs of food and energy."
840	2010-12-20	As City traders enjoy their Christmas bonuses, their speculative activities are fuelling food price inflation ,"" said Deborah Doane of the WDM."
841	2010-12-20	The Grocer magazine recently reported that Cadbury and Nestlé have pushed up the recommended retail price of top selling bars such as Dairy Milk, Wispa, Kit Kat and Yorkie by up to 7% – more than double the rate of inflation ."
842	2010-12-20	Last week official government figures showed a surprise rise in inflation in November with Russia''s ban on grain and wheat exports, following the summer droughts, one of the reasons given by the Office for National Statistics for food inflation running at almost 5%."
843	2010-12-20	Last week official government figures showed a surprise rise in inflation in November with Russia''s ban on grain and wheat exports, following the summer droughts, one of the reasons given by the Office for National Statistics for food inflation running at almost 5%."
844	2010-12-20	Earlier this month the Chinese government announced it is moving to a ""prudent"" monetary policy to tackle inflation , and on Christmas Day it raised the cost of borrowing . However, some analysts believe that Chinese shares have fallen too far."
845	2010-12-20	They are increases in absolute poverty: the number of people living on less than 60% of the national income adjusted for inflation ."
846	2010-12-20	Global economy China expected to ramp up inflation battle More direct action to quell inflation is likely to follow second base rate hike in just over two months A Chinese poultry seller waits for customers at her stall in a market in Huaibei, east China."
847	2010-12-20	Global economy China expected to ramp up inflation battle More direct action to quell inflation is likely to follow second base rate hike in just over two months A Chinese poultry seller waits for customers at her stall in a market in Huaibei, east China."
848	2010-12-20	Food prices have been the main driver of inflation in recent months."
849	2010-12-20	Photograph: AFP/Getty Images China is expected to adopt further stringent measures over the coming weeks to calm inflation after the country''s central bank raised interest rates for the second time in just over two months."
850	2010-12-20	The People''s Bank of China raised the main lending rate by 25 basis points to 5.81% over the weekend after inflation hit a 28-month high of 5.1% in November."
851	2010-12-20	The move follows a series of anti-inflationary measures by the Chinese leadership that so far have done little to reduce fears of runaway inflation ."
852	2010-12-20	This demonstrates how determined the government is to control inflation ,"" said Wang Qing, a Hong Kong-based economist with Morgan Stanley."
853	2010-12-20	Imports of meat, sugar, oil and other staples are also likely to increase next year, according to state officials, to meet demand and calm inflation ."
854	2010-12-20	The main driver of inflation in recent months has been the price of food, which rose 11.7% from a year earlier in November."
855	2010-12-20	China to tighten monetary policy to control inflation Analysts say interest rate rise likely after Communist party''s politburo agrees policy change to combat 4.4% inflation Chinese president Hu Jintao wants a ''more active'' policy."
856	2010-12-20	China to tighten monetary policy to control inflation Analysts say interest rate rise likely after Communist party''s politburo agrees policy change to combat 4.4% inflation Chinese president Hu Jintao wants a ''more active'' policy."
857	2010-12-20	Photograph: Thanassis Stavrakis/AP China to tighten monetary policy to control inflation Analysts say interest rate rise likely after Communist party''s politburo agrees policy change to combat 4.4% inflation Friday 3 December 2010 12.54 GMT First published on Friday 3 December 2010 12.54 GMT China is to embrace a more ""prudent"" monetary policy next year in an attempt to keep tighter control on…
858	2010-12-20	Photograph: Thanassis Stavrakis/AP China to tighten monetary policy to control inflation Analysts say interest rate rise likely after Communist party''s politburo agrees policy change to combat 4.4% inflation Friday 3 December 2010 12.54 GMT First published on Friday 3 December 2010 12.54 GMT China is to embrace a more ""prudent"" monetary policy next year in an attempt to keep tighter control on…
859	2010-12-20	Photograph: Thanassis Stavrakis/AP China to tighten monetary policy to control inflation Analysts say interest rate rise likely after Communist party''s politburo agrees policy change to combat 4.4% inflation Friday 3 December 2010 12.54 GMT First published on Friday 3 December 2010 12.54 GMT China is to embrace a more ""prudent"" monetary policy next year in an attempt to keep tighter control on…
860	2010-12-20	It also quoted Chinese president Hu Jintao warning his colleagues to be ""more active in dealing with the relationship between stable economic growth, adjusting the economic structure and managing forecasted inflation ""."
861	2010-12-20	The change in policy comes after Chinese inflation hit 4.4% in October, a 25-month high, and analysts believe China is now likely to raise interest rates soon, possibly before the end of 2010."
862	2010-12-20	Growth seems pretty solid and inflation is higher than expected,"" Tom Orlik, an analyst in Beijing for Stone & McCarthy Research Associates, told Associated Press."
863	2010-12-20	He points out that public spending and pensions increased significantly faster than the rate of inflation ."
864	2010-12-20	Kinsella added that the freezing of the state pension from next year could backfire if there was inflation ."
865	2010-12-20	If inflation is at 5% you will be 5% worse off, but they are banking on low inflation."""
866	2010-12-20	If inflation is at 5% you will be 5% worse off, but they are banking on low inflation ."""
867	2010-12-20	The ONS also reported that average earnings including bonuses rose by 2.2% over the year to October, up from 2.1% in September but below the inflation rate."
868	2010-12-20	Increased purchasing activity is also adding to input cost inflation , which is likely to continue rising for the foreseeable future."""
869	2010-12-20	But Mr. Kahn proved virtually helpless when, as the Consumer Price Index jumped in 1978 to 8 percent, President Jimmy Carter persuaded him to become inflation ""czar"" and to serve as chairman of the ill-fated Council on Wage and Price Stability, a job described by a sympathetic friend as serving as fire chief to a pyromaniac."
870	2010-12-20	Before long in his new post, the voluble Mr. Kahn, shunning ""recession"" as a euphemism, warned of a ""very serious depression"" if inflation were not tamed, prompting a private rebuke by the president''s chief domestic policy adviser, Stuart E. Eizenstat."
871	2010-12-20	Mr. Kahn, operating without staff of his own and with inflation accelerating to above 10 percent, became so frustrated in late 1979 that he asked to be relieved of the job."
872	2010-12-20	Health care costs continued to rise faster than inflation , and the number of uninsured continued to grow."
873	2010-12-20	Last season, the soccer superstar Cristiano Ronaldo, right, made about 15 times as much as Pelé did in 1960, adjusted for inflation ."
874	2010-12-20	We''re playing with fire, flirting with disaster,"" Mr. Ryan said of the plan, which he believes could jeopardize the dollar ''s status as the world''s reserve currency and touch off future inflation ."
875	2010-12-20	Two of the four new voters are viewed as hawkish on inflation , meaning that they tend to be more worried about unleashing future inflation than they are about reducing unemployment in the short run."
876	2010-12-20	Two of the four new voters are viewed as hawkish on inflation, meaning that they tend to be more worried about unleashing future inflation than they are about reducing unemployment in the short run."﻿1
877	2011-01-20	Rising inflation is a concern and there had already been suggestions from the CBI that interest rates could rise as soon as the summer."
878	2011-01-20	The dilemma caused by inflation The last time inflation was below the government''s 2% target was November 2009, forcing economists to consider that the government will need to take action to put a brake on rising prices by raising interest rates."
879	2011-01-20	The dilemma caused by inflation The last time inflation was below the government''s 2% target was November 2009, forcing economists to consider that the government will need to take action to put a brake on rising prices by raising interest rates."
880	2011-01-20	The dreaded stagflation Inflation and recession thrown together create all sorts of policy conundrums for the authorities as was demonstrated in the 1970s."
881	2011-01-20	Interest rates can be raised to put the brakes on inflation , but that runs the risk of slowing down any hopes of economic recovery."
882	2011-01-20	However, it is also being blamed for helping to put a rocket under prices – a problem given that inflation is already on the rise – and also putting a dampener on spending – a nightmare for any chancellor aiming to stimulate growth."
883	2011-01-20	Soaring fuel prices were among the key reasons behind inflation''s sharp rise in December, when the consumer price index (CPI) went up by 3.7%, against 3.3% in November."
884	2011-01-20	The Item Club, a respected group of independent economic forecasters, said in a recent report that if oil averaged $100 over the year it would drive up inflation by a further 0.5% ""threatening UK economic recovery""."
885	2011-01-20	Wages increased by 2.1% on average during the three months to November, well below the 3.7% inflation rate."
886	2011-01-20	When the Conservatives last assumed the reins of economic policy from a Labour government, they inherited an inflation rate of about 10%."
887	2011-01-20	They therefore had no difficulty in presiding over an increase in the inflation rate to more than 20% by the middle of 1980."
888	2011-01-20	Thenceforth, thanks to their discovery of sado-monetarism, the devastation of large swathes of British industry, and a sharp rise in unemployment, they managed by 1983 to bring the inflation rate down to 3.7%."
889	2011-01-20	Rates set to rise as inflation gets a grip"" the Times informed us."
890	2011-01-20	Inflation targets were introduced by Chancellor Lamont as part of the reconstitution of monetary policy that followed the Black Wednesday debacle of 1992."
891	2011-01-20	Membership of the European exchange rate mechanism had become the central plank of counter-inflation policy after the collapse of Chancellor Lawson''s various attempts to control inflation in the 1980s."
892	2011-01-20	My old friend had succeeded Sir Geoffrey Howe at the Treasury in 1983, and inflation had once again risen above 10% by the late 1980s."
893	2011-01-20	The present rate of inflation should be seen in historical perspective and with some sense of proportion."
894	2011-01-20	When inflation rose from 10% to 20% between 1979 and 1980, words such as ""soaring"" and ""surging"" would have been appropriate."
895	2011-01-20	For many years there was a debate among British economists as to whether the UK''s unhealthy proclivity towards inflation was attributable to ""cost push"" or ""demand pull""."
896	2011-01-20	Interestingly, the member who has been most forthright about possible dangers on the inflation front, Andrew Sentance, is shortly to step down from the committee, so those ""teenage scribblers"" will doubtless have a field day examining the previous pronouncements of his successor."
897	2011-01-20	Howard Archer, chief UK and European economist at IHS Global Insight, said: ""The John Lewis figures suggest that consumers are becoming increasingly less prepared – or less able – to spend as higher inflation , fuelled by January''s VAT hike from 17.5% to 20%, and muted earnings growth squeezes their purchasing power."
898	2011-01-20	Inflation Inflation hurts us all but older people are hit hardest Virtually every household in the UK has been affected by the rise in inflation, so how can households cope?"
899	2011-01-20	Inflation Inflation hurts us all but older people are hit hardest Virtually every household in the UK has been affected by the rise in inflation, so how can households cope?"
900	2011-01-20	Inflation Inflation hurts us all but older people are hit hardest Virtually every household in the UK has been affected by the rise in inflation , so how can households cope?"
901	2011-01-20	Photograph: Gareth Fuller/PA Steep increases in the cost of staple foods, fuel and domestic energy mean that virtually every household in the UK has been affected by the rise in inflation ."
902	2011-01-20	In November the Office for National Statistics put the average family''s weekly spend at £455, so with today''s rises in CPI and RPI rates of inflation , that average bill will have risen by £22 last month."
903	2011-01-20	So how can households cope with inflation ?"
904	2011-01-20	With CPI at 3.7%, basic rate taxpayers have just one savings account they can use, according to Andrew Hagger of financial comparison website Moneynet.co.uk . A Coventry Building Society bond fixed for five years at 4.75% just exceeds the 4.625% they need to earn to neutralise the combination of basic rate tax and inflation ."
905	2011-01-20	One consequence of rising inflation could be that interest rates go up, raising the monthly outgoings of most households."
906	2011-01-20	Age UK Enterprises'' Silver RPI index , which was developed to show the rate of inflation experienced by older people, indicates that people aged 55 and over have suffered a real RPI rate of between 1.8% and 4.1% on top of the ONS headline rate."
907	2011-01-20	Gordon Morris, managing director of Age UK Enterprises, said: ""The impact of inflation on over-55s has been substantially underestimated and it worsens as you age, with over-75s experiencing cost rises on average 4% above official measures."
908	2011-01-20	Economists are on guard for spikes in inflation around the world that might force up interest rates, which in the developed world are at historically low levels as a result of the banking crisis."
909	2011-01-20	Julian Jessop, chief international economist at Capital Economics , said: ""The upward pressure on inflation this year from the recent surge in the cost of agricultural commodities will be much greater than that from the pick-up in oil prices""."
910	2011-01-20	The Observer Inflation , the old enemy, is back."
911	2011-01-20	The Bank of England will be under pressure to act to curb inflation ; but some believe inaction will be the most courageous choice of all The power of inflation: Margaret Thatcher makes her famous demonstration of the erosion of purchasing power in 1979."
912	2011-01-20	The Bank of England will be under pressure to act to curb inflation; but some believe inaction will be the most courageous choice of all The power of inflation : Margaret Thatcher makes her famous demonstration of the erosion of purchasing power in 1979."
913	2011-01-20	Photograph: Trinity Mirror/Mirrorpix/Alamy The City is braced for bad news when the latest set of inflation figures are released on Tuesday, with petrol, energy and food prices all going up."
914	2011-01-20	The nine MPC members had an early squint at the December number for the consumer price index (CPI) before they left interest rates on hold last week, but Threadneedle Street''s own forecasts show inflation continuing to climb over the next few months from its current rate of 3.3%."
915	2011-01-20	So far in January, the inflation news has been relentlessly poor."
916	2011-01-20	Rail fares have gone up by well in excess of inflation ; VAT has gone from 17.5% to 20%; a fresh surge in oil prices to just under $100 a barrel threatens fresh misery for motorists already having to adjust to the idea that it now costs £50 or more to fill up the family car."
917	2011-01-20	On the measure favoured by the government – CPI – inflation is currently 3.3% and is likely to hit 4% within the next few months."
918	2011-01-20	In the 1970s, when Margaret Thatcher was famously pictured holding bags of shopping to show how consumer spending power had been eroded under the Labour government, inflation hit a post-war record of 26%."
919	2011-01-20	In the early 1980s, the Iron Lady herself had to grapple with inflation again above 20% while a third spike in prices to just under 10% as a result of the ill-fated Lawson boom was a factor in Thatcher''s defenestration by her party in 1990."
920	2011-01-20	The last time inflation was below the government''s 2% target was November 2009."
921	2011-01-20	A year ago, it expected inflation to be coming down in early 2011."
922	2011-01-20	It is sticking by its line that the UK is suffering from a temporary inflation shock, but says the improvement will not be seen for a further 12 months."
923	2011-01-20	Like the Bank, the City has been regularly caught on the hop by the strength of the inflation data, and for some the Bank''s explanations have started to wear a bit thin."
924	2011-01-20	The Bank has been wrong on inflation for far too long."
925	2011-01-20	Also, the current stance of monetary policy is incredibly stimulatory, with base rates of just 0.5% and inflation above 3%."
926	2011-01-20	Thus far, Sentance has been unable to convince the other members of the MPC, but the minutes of the December meeting suggested growing concern about inflation ."
927	2011-01-20	There have been signs that consumer expectations of the future path of inflation have risen; were this to be accompanied by evidence that wage bargainers were securing higher pay deals to compensate for rising prices, the Bank would raise rates."
928	2011-01-20	Some analysts believe this would be a big mistake, akin to the Bank''s failure to cut rates in the summer of 2008, when, although record oil prices of almost $150 a barrel pushed inflation up, the real threat to stability was from a tottering global financial system and recession."
929	2011-01-20	For the first 10 years of its life, the MPC kept inflation within one percentage point of its target and neither King nor his predecessor as governor, Eddie George, was obliged to write an explanatory letter to the chancellor."
930	2011-01-20	For consumers, many coming to terms with pay freezes or modest wage increases, rising inflation means low real incomes."
931	2011-01-20	Geoffrey Dicks at Novus Capital Markets admits that the inflation numbers are going to be ""ugly"" over coming months, but puts this down mainly to VAT and other tax increases."
932	2011-01-20	Inflation measures that exclude the effect of tax rises are running comfortably below 2%, he says."
933	2011-01-20	To have kept inflation to 2% in the face of higher taxes would have required getting ''CPIY'' inflation [a version of CPI which omits the effects of indirect taxation] down to the 0-0.5% range."
934	2011-01-20	To have kept inflation to 2% in the face of higher taxes would have required getting ''CPIY'' inflation [a version of CPI which omits the effects of indirect taxation] down to the 0-0.5% range."
935	2011-01-20	That, then, is the MPC''s dilemma: bow to its growing army of critics and risk pushing the economy back into recession, or tough it out and risk a loss of credibility if inflation continues to rise."
936	2011-01-20	Rate hikes would kill core inflation , but they would also be GDP suicide in this fragile economy, bringing deflation risks back into play,"" says Jim Leaviss at fund manager M&G. ""Hopefully, the Bank still feels it can target future inflation and has the confidence to ignore those reacting to the current inflation news flow."
937	2011-01-20	Rate hikes would kill core inflation, but they would also be GDP suicide in this fragile economy, bringing deflation risks back into play,"" says Jim Leaviss at fund manager M&G. ""Hopefully, the Bank still feels it can target future inflation and has the confidence to ignore those reacting to the current inflation news flow."
938	2011-01-20	Rate hikes would kill core inflation, but they would also be GDP suicide in this fragile economy, bringing deflation risks back into play,"" says Jim Leaviss at fund manager M&G. ""Hopefully, the Bank still feels it can target future inflation and has the confidence to ignore those reacting to the current inflation news flow."
939	2011-01-20	But I don''t think that the Bank of England has much breathing room left, and with persistently high current inflation the Bank''s credibility is under attack."
940	2011-01-20	I think we''re only one surprisingly robust inflation point away from a UK rate hike."
941	2011-01-20	Global economy China''s growth fuels overheating fears Higher-than-forecast inflation causes concern as China''s GDP growth of 10.3% for 2010 makes it the world''s second biggest economy People on a shopping trip in Beijing, China."
942	2011-01-20	This was higher than economists had expected and was accompanied by news that inflation in China was a higher than expected 4.6%, which added to fears that the economy may be overheating."
943	2011-01-20	The inflation worries were underlined by news that Guangdong province, the sourthern manufacturing heartland of the country, increased its minimum wage by 18% to 26%, its second big increase in less than 12 months."
944	2011-01-20	Inflation was markedly lower than November''s 28-month high of 5.1%, but analysts had expected it to fall to 4.4%."
945	2011-01-20	Although the growth and inflation figures had been leaked in advance, China''s main stock index, the Shanghai Composite, ended down 2.9%."
946	2011-01-20	He said the government had achieved ""remarkable results"" in tackling inflation , but said tightening the money supply would be crucial: ""The price trends in 2011 cannot be taken lightly."""
947	2011-01-20	Bad weather and a surge in spending ahead of Chinese new year usually boost consumer inflation at the start of the year."
948	2011-01-20	While money creation is now rising at a slower rate, inflation usually lags it by six to nine months, he added."
949	2011-01-20	Economists polled by Reuters forecast that consumer inflation will average 4.3% this year, above the government''s 4% target."
950	2011-01-20	Carter gave Kahn an even harder mission in 1978 as America''s "" inflation tsar"", chairing the Council on Wage and Price Stability."
951	2011-01-20	This phenomenon is structural inflation caused by unsustainable economics."
952	2011-01-20	The outcome is bound to be inflation ."
953	2011-01-20	Not just a temporary and localised form of inflation , but inflation structurally built in to the world economy."
954	2011-01-20	Not just a temporary and localised form of inflation, but inflation structurally built in to the world economy."
955	2011-01-20	In the UK, rising inflation now threatens the ability of the Bank of England to use monetary policy to counteract the deflationary effects of the government''s spending cuts."
956	2011-01-20	The general outcome of this form of inflation is stagflation: stagnation in output produced by inflation in input prices."
957	2011-01-20	The general outcome of this form of inflation is stagflation: stagnation in output produced by inflation in input prices."
958	2011-01-20	That''s an average annual increase of 4.2% – well above the rate of inflation ."
959	2011-01-20	At the current rate of beer inflation , a pint will cost £4 by 2018."
960	2011-01-20	With inflation hitting 3.7% last month, there are also growing fears the UK is heading for an unpleasant dose of "" stagflation ""."
961	2011-01-20	With families and businesses already facing both rising unemployment and rising inflation , the fact that the economy is now shrinking means the Conservative-led government''s claims to have saved the economy and secured the recovery will ring very hollow indeed,"" said shadow chancellor Ed Balls."
962	2011-01-20	Retail analysts Verdict Research says that clothing inflation ran at 4.8% last year, and the firm is predicting a further hike of 3.8% this year."
963	2011-01-20	Verdict''s Neil Saunders added: ""The clothing sector will see inflation until at least 2014."
964	2011-01-20	Overall though the FTSE 100 has dipped 4.01 points to 5998.06, as fears of further monetary tightening by China to dampen down inflation undermine mining shares, and Eurozone debt worries persist."
965	2011-01-20	This is significantly lower than the rising cost of living, with inflation hitting 3.7% on an annual basis last month."
966	2011-01-20	The November decision to do an additional $600 billion of quantitative easing (on top of $250 billion to $300 billion in additional bond purchases using money from the mortgage-related holdings, a decision announced in August) unleashed criticism that the Fed was inadvertently financing the federal deficit, driving down the value of the dollar and raising the risks of future inflation and bubbles…
967	2011-01-20	A few officials expressed concern that ""growth could pick up more rapidly than expected,"" and ""trigger undesirable increases in inflation expectations,"" which could result in a rise in actual inflation."
968	2011-01-20	A few officials expressed concern that ""growth could pick up more rapidly than expected,"" and ""trigger undesirable increases in inflation expectations,"" which could result in a rise in actual inflation ."
969	2011-01-20	An important measure of inflation that the Fed uses, the price index for personal consumption expenditures, rose at a 1.1 percent annualized rate in November, much less than the unofficial goal of around 2 percent."
970	2011-01-20	HONG KONG – South Korea unexpectedly raised interest rates by a quarter of a percentage point Thursday and announced measures intended to curb rising prices, the latest sign that policy makers in Asia and other emerging markets were increasingly concerned about inflation ."
971	2011-01-20	While prices in the United States, Japan and the euro zone have been creeping up slowly, inflation in many developing nations has risen rapidly alongside overall economic growth."
972	2011-01-20	In South Korea, consumer prices rose 3.5 percent in December from the level of a year earlier, driven by price increases in petroleum and farm products, and the central bank said Thursday that it expected inflation pressures to mount in coming months."
973	2011-01-20	Double-digit price increases like those in India are the exception, and many economists argue that inflation remains manageable in many countries."
974	2011-01-20	Still, food price inflation in particular is a sensitive issue in developing nations, where many people''s incomes go directly to necessities like cooking oil, vegetables and other foodstuffs."
975	2011-01-20	Hu Xingdou, an economist at the Beijing Institute of Technology, said that a more accurate gauge of inflation would show consumer prices rising 10 percent a year."
976	2011-01-20	Inflation in China is not just the result of China''s currency market intervention, although Mr. Hu and other economists describe it as the biggest single cause."
977	2011-01-20	The effect of higher prices in China on broad measures of American inflation is far from clear."
978	2011-01-20	A version of this news analysis appears in print on January 12, 2011, on Page B1 of the New York edition with the headline: Rising Chinese Inflation to Show Up in U.S. Imports."
979	2011-01-20	They have received a 19 percent raise since 1979, on top of inflation ."
980	2011-01-20	The most relevant comparison of two currencies is one that is adjusted for inflation in the two countries."
981	2011-01-20	When inflation is higher in one country, as in China today, it means that country''s products are becoming more expensive – and imports into the country become relatively cheaper."
982	2011-01-20	Without taking inflation into account, the renminbi has risen 3 percent against the dollar since last summer, when China began letting it rise."
983	2011-01-20	Once inflation is accounted for, the real increase has been about 5 percent."
984	2011-01-20	Hu Xingdou, an economist at the Beijing Institute of Technology, said that a more accurate gauge of inflation would show consumer prices rising 10 percent a year."
985	2011-01-20	Inflation in China is not just the result of China''s currency market intervention, although Mr. Hu and other economists describe it as the biggest single cause."
986	2011-01-20	The effect of higher prices in China on broad measures of American inflation is far from clear."
987	2011-01-20	A version of this news analysis appears in print on January 12, 2011, on Page B1 of the New York edition with the headline: Rising Chinese Inflation to Show Up in U.S. Imports."
988	2011-01-20	They have received a 19 percent raise since 1979, on top of inflation ."
989	2011-01-20	The most relevant comparison of two currencies is one that is adjusted for inflation in the two countries."
990	2011-01-20	When inflation is higher in one country, as in China today, it means that country''s products are becoming more expensive – and imports into the country become relatively cheaper."
991	2011-01-20	Without taking inflation into account, the renminbi has risen 3 percent against the dollar since last summer, when China began letting it rise."
992	2011-01-20	Once inflation is accounted for, the real increase has been about 5 percent."
993	2011-01-20	The November decision to do an additional $600 billion of quantitative easing (on top of $250 billion to $300 billion in additional bond purchases using money from the mortgage-related holdings, a decision announced in August) unleashed criticism that the Fed was inadvertently financing the federal deficit, driving down the value of the dollar and raising the risks of future inflation and bubbles…
994	2011-01-20	A few officials expressed concern that ""growth could pick up more rapidly than expected,"" and ""trigger undesirable increases in inflation expectations,"" which could result in a rise in actual inflation."
995	2011-01-20	A few officials expressed concern that ""growth could pick up more rapidly than expected,"" and ""trigger undesirable increases in inflation expectations,"" which could result in a rise in actual inflation ."
996	2011-01-20	An important measure of inflation that the Fed uses, the price index for personal consumption expenditures, rose at a 1.1 percent annualized rate in November, much less than the unofficial goal of around 2 percent."
997	2011-01-20	HONG KONG – South Korea unexpectedly raised interest rates by a quarter of a percentage point Thursday and announced measures intended to curb rising prices, the latest sign that policy makers in Asia and other emerging markets were increasingly concerned about inflation ."
998	2011-01-20	While prices in the United States, Japan and the euro zone have been creeping up slowly, inflation in many developing nations has risen rapidly alongside overall economic growth."
999	2011-01-20	In South Korea, consumer prices rose 3.5 percent in December from the level of a year earlier, driven by price increases in petroleum and farm products, and the central bank said Thursday that it expected inflation pressures to mount in coming months."
1000	2011-01-20	Double-digit price increases like those in India are the exception, and many economists argue that inflation remains manageable in many countries."
1001	2011-01-20	Still, food price inflation in particular is a sensitive issue in developing nations, where many people''s incomes go directly to necessities like cooking oil, vegetables and other foodstuffs."
1002	2011-02-20	Price inflation is the main driver of retail growth in January,"" said Watkins."
1003	2011-02-20	Consumers rely on cupboard stocks built up over the festive season and defer spending until the January pay cheque comes in, but this year, set against a backdrop of price increases on fuel, utilities and food inflation , the results are particularly sobering."""
1004	2011-02-20	Manufacturing sector Surge in manufacturing costs prompts inflation and interest rate fears Producer input prices rise by 13.4% – the biggest year-on-year gain since 2008 – after sharp increases in cost of commodities A 28.8% hike in the price of crude oil was a primary cause of the manufacturing costs increase."
1005	2011-02-20	Consumer price inflation hit 3.7% in December, nearly twice the Bank''s 2% target, and January''s increase in VAT is expected to push the cost of living even higher."
1006	2011-02-20	The Bank''s governor, Mervyn King, estimated last month that inflation would hit 5% in the coming months before falling back next year."
1007	2011-02-20	While these figures probably don''t tell us much about next Tuesday''s consumer price index [CPI] – which is going to be all about the extent of the VAT pass-through – these figures do highlight upside risks to inflation in the medium term,"" said Alan Clarke at BNP Paribas."
1008	2011-02-20	We are getting to the point where the Bank will struggle to get away with labelling these higher upstream prices as one-offs that will drop out of consumer price inflation further down the road."""
1009	2011-02-20	The Bank''s eagerly awaited quarterly inflation forecasts, released next Wednesday, will provide an opportunity for policymakers to set out their thinking and could prepare the ground for a rate rise."
1010	2011-02-20	David Kern, the chief economist at the British Chambers of Commerce, said there was nothing the Bank could do in the short term to prevent a temporary increase in inflation ."
1011	2011-02-20	Cotton follows oil, copper and a swath of other products subject to huge price rises that have alarmed governments because they threaten to fuel inflation ."
1012	2011-02-20	Previously the discretionary yearly rises, which are designed to help maintain benefits with the cost of living, had broadly been awarded in line with the retail prices index, the inflation measure that currently stands at 5.1%."
1013	2011-02-20	Economics viewpoint Middle East crisis may leave world over an oil barrel There are shades of the turmoil of the early 1970s in today''s inflation , financial instability and political chaos in Egypt An anti-government protester jumps from a burnt-out armoured personnel carrier as an army tank is seen in Tahrir Square in Cairo."
1014	2011-02-20	Against a backdrop of already-rising inflation , the Middle East descends into chaos , sending the oil price surging and tipping the global economy into recession."
1015	2011-02-20	Should history repeat itself, the result will initially be higher inflation as companies mark up prices and workers seek higher wages."
1016	2011-02-20	This will be followed by deflation caused by a squeeze on corporate profitability and consumer real incomes from dearer food and energy, coupled with a tightening of monetary policy as central banks seek to bring inflation down again."
1017	2011-02-20	Those pressing for monetary tightening argue that the lesson from 1973-74 is that once inflation becomes embedded it is awfully difficult to remove."
1018	2011-02-20	The rising cost of oil and food act in effect as a tax on consumers, they would argue, leading to deflationary pressures and eventually lower inflation ."
1019	2011-02-20	Consumer confidence and real incomes are getting swamped by rising inflation and by the shadow of higher interest rates, so we are still particularly nervous about the household goods stocks like Home Retail, Dunelm and Carpetright,"" Bubb said."
1020	2011-02-20	Shockingly, average pay in Britain will be no higher in 2015 than it was in 2003, after taking account of inflation ."
1021	2011-02-20	Inflation pushed up by VAT rise • VAT rise could take consumer price inflation to 4.2% • Real wages now ''no higher than in 2005'', says TUC With the cost of living rising due to VAT, higher food and utility bills, Frances O''Grady, TUC deputy general secretary, says workers are facing ''an unprecedented assault on their living standards''."
1022	2011-02-20	Inflation pushed up by VAT rise • VAT rise could take consumer price inflation to 4.2% • Real wages now ''no higher than in 2005'', says TUC With the cost of living rising due to VAT, higher food and utility bills, Frances O''Grady, TUC deputy general secretary, says workers are facing ''an unprecedented assault on their living standards''."
1023	2011-02-20	Consumer price inflation hit 3.7% in December and is expected to be as much as 4.2% in January, according to City economists."
1024	2011-02-20	Coupled with a 5% monthly rise in petrol prices, gas and electricity price hikes and another solid rise in food prices, this [the VAT rise] could lift the headline inflation rate up to about 4.2%,"" said Vicky Redwood, senior UK economist at Capital Economics."
1025	2011-02-20	He believes that inflation is likely to rise to about 5% later this year, before falling back to the Bank''s 2% target next year."
1026	2011-02-20	According to Frances O''Grady, deputy general secretary of the TUC , workers are being hit by rising inflation , higher VAT and utility bills."
1027	2011-02-20	Allan Monks at JP Morgan noted: ""Global commodity prices and the [weak] currency created a first wave of inflation in 2008."
1028	2011-02-20	We reject Mervyn King''s argument that this can account for the second inflation wave that occurred in 2010."
1029	2011-02-20	A more plausible account is that inflation stayed high last year due to the surge in unit wage costs that occurred during the crisis."
1030	2011-02-20	Last year, the E.P.A. directed its various offices to return to the 2000 baseline, adjusting that figure for inflation and wage growth."
1031	2011-02-20	Paper money had other dangers, including a greater vulnerability to inflation ."
1032	2011-02-20	But PepsiCo''s sizable food business makes it much more exposed to commodities than Coke, and it said it would not fully offset the impact of the cost inflation with price increases, for fear of turning consumers away."
1033	2011-03-20	They show Bank of England officials were worried about oil prices and future wage inflation when they left rates on hold at the last meeting."
1034	2011-03-20	Inflation Inflation ''shopping basket'' includes tablet computers and Twilight Announcement by Office for National Statistics of goods used to measure inflation is a portrait of the way we shop now The inflation shopping basket now includes teenage fiction such as the Twilight series."
1035	2011-03-20	Inflation Inflation ''shopping basket'' includes tablet computers and Twilight Announcement by Office for National Statistics of goods used to measure inflation is a portrait of the way we shop now The inflation shopping basket now includes teenage fiction such as the Twilight series."
1036	2011-03-20	Inflation Inflation ''shopping basket'' includes tablet computers and Twilight Announcement by Office for National Statistics of goods used to measure inflation is a portrait of the way we shop now The inflation shopping basket now includes teenage fiction such as the Twilight series."
1037	2011-03-20	Inflation Inflation ''shopping basket'' includes tablet computers and Twilight Announcement by Office for National Statistics of goods used to measure inflation is a portrait of the way we shop now The inflation shopping basket now includes teenage fiction such as the Twilight series."
1038	2011-03-20	Now, the age of the computer tablet has been marked by its inclusion in the basket of goods and services used by the government to calculate the annual inflation rate."
1039	2011-03-20	The Bank of England needs to know what consumers are spending their money on so from now on the monthly inflation figures will include sales of the Apple iPad and Samsung''s Galaxy Tab, the latest phase in making computing smaller, lighter and more portable."
1040	2011-03-20	Heading for statistical obscurity are step ladders (not because they have fallen into disuse by builders and handymen but because a near-alternative is included) and glass ovenware casserole dishes, now found in theatrical revivals of Abigail''s Party but not in the inflation basket."
1041	2011-03-20	In addition, the ONS has recognised the increasing tendency of households to pay for their telephone, television and internet in one package by including bundled communication services in the monthly inflation count."
1042	2011-03-20	Tuesday''s announcement marks the latest stage in a 98-year process to make the inflation figures more accurate."
1043	2011-03-20	Since 1996, there have been two key measures of inflation calculated by the ONS: the RPI and the consumer price index (CPI), the yardstick used by the Bank of England to set interest rates."
1044	2011-03-20	The CPI measure showed the annual inflation rate in January at 3.6%, almost double the official target of 2%, but well down on last autumn''s peak of 5.2%."
1045	2011-03-20	Complete control of its currency (and the ability to print as much as it wants, regardless of the inflationary consequences), and full fiscal transfers within the union, allowing richer states to subsidise poorer ones. 9.32am: Just in - UK inflation fell again last month, but not as fast as economists had expected."
1046	2011-03-20	More details here . 8.10am: Today''s agenda includes two pieces of UK economic data, and an appearance by US treasury secretary Tim Geithner this afternoon to doscuss ""the state of the international financial system"". • UK inflation data for February: 9.30am GMT • UK CBI industrial trends for March: 11am GMT • US Treasury secretary Tim Geithner testifies to the House Financial Services committe…
1047	2011-03-20	And in the UK, the latest inflation data will be closely watched ahead of tomorrow''s Budget."
1048	2011-03-20	Euro-area March inflation data."
1049	2011-03-20	However, the threat of inflation has not deterred investors despite the bounce back in oil after yesterday''s stories about an Anglo-American plan to release strategic reserves . Brent crude is up $1.27 at $123.87 but the Dow on Wall Street was up by 20 points in early trading today."
1050	2011-03-20	Britain has, for decades, been a nation that has lived beyond its means, as shown by the relentless deterioration in the balance of trade and the tendency to have a higher inflation rate than countries where consumption and production have been better balanced."
1051	2011-03-20	Households will remain under pressure and we don''t expect any improvement there because fiscal consolidation will deepen; and inflation , while falling, remains quite sticky. 10.10am: The new eurozone GDP data is out – and Eurostat has confirmed that the region shrank by 0.3% in the last three months of 2011."
1052	2011-03-20	Even before the euro crisis reached its most dangerous phase last summer, these high commodity prices were depressing demand in the developed world – including from cash-strapped British families – and prompting the authorities in China, India and other emerging economies to tighten monetary policy to control inflation ."
1053	2011-03-20	In the short term, they feed straight through to high inflation , giving central banks a headache; but the west''s debt-burdened consumers are unlikely to be able to stomach those prices for long."
1054	2011-03-20	That is bad news for both inflation and consumer confidence. 2."
1055	2011-03-20	Risk of persistently high inflation : All in all, we calculate that in a scenario where oil prices surge to $150 per barrel, CPI inflation in the UK would be at least 1% higher at the end of this year than we have assumed in our base case."
1056	2011-03-20	Risk of persistently high inflation: All in all, we calculate that in a scenario where oil prices surge to $150 per barrel, CPI inflation in the UK would be at least 1% higher at the end of this year than we have assumed in our base case."
1057	2011-03-20	That would mean inflation ends the year a little above 3% rather than the near 2% that we and most other forecasters assume. 5."
1058	2011-03-20	The value of savings is eroded: If inflation out-paces interest rates, then it means the ''real'' value of savings will fall."
1059	2011-03-20	For example, with interest rates around 0.5% but inflation running at 4%, the real return on savings is falling. 6."
1060	2011-03-20	High inflation makes it hard for the Bank of England to support economic growth through low interest rates: The Bank of England''s target for CPI inflation is 2% year-on-year with a tolerance threshold of 1% either side of that."
1061	2011-03-20	High inflation makes it hard for the Bank of England to support economic growth through low interest rates: The Bank of England''s target for CPI inflation is 2% year-on-year with a tolerance threshold of 1% either side of that."
1062	2011-03-20	If inflation looks likely to persist above that level, then it is less likely that the Bank of England will support economic growth with further policy easing (i.e. quantitative easing) and might even have to raise interest rates more quickly than were it not for elevated oil prices."
1063	2011-03-20	For example, inflation was close to 5% when the Bank engaged in the latest round of quantitative easing. 7."
1064	2011-03-20	Inflation hurts economic growth: The causality between growth and inflation has run in reverse over the last year."
1065	2011-03-20	Inflation hurts economic growth: The causality between growth and inflation has run in reverse over the last year."
1066	2011-03-20	High inflation has dampened growth."
1067	2011-03-20	Conventional wisdom might have argued that weak growth would have led to slow inflation ."
1068	2011-03-20	The great hope for 2012 is that slowing inflation will help growth to resume an upward trajectory."
1069	2011-03-20	More specifically, if inflation falls sharply it will reverse the squeeze on household spare cash, in turn helping to revive consumer spending."
1070	2011-03-20	If oil rises to $150 a barrel we will probably still see a slowdown in inflation and a recovery in growth, though not quite as impressive as would have been the case with lower energy prices. 9."
1071	2011-03-20	The government will face a higher interest burden on the portion of the national debt that is linked to inflation ; b."
1072	2011-03-20	Pay pressures were meanwhile again extremely muted, providing good news on the inflation front but bad news for hopes of a further revival in consumer spending."
1073	2011-03-20	High inflation and weak wage growth have led to a prolonged period of negative real earnings growth that has eroded consumers'' purchasing power and led to household consumption making a negative contribution to GDP growth last year."
1074	2011-03-20	We expect household consumption to start increasing towards the end of the year mainly as inflation pressures ease."
1075	2011-03-20	Students are able to borrow at an interest rate based on RPI inflation and have to make repayments only when their earnings exceed £21-00-200 a year."
1076	2011-03-20	The Office for National Statistics has just added foam sweets to the basket of prices used to calculate inflation in the UK."
1077	2011-03-20	If your income is in any way linked to inflation , it now depends ever so slightly on the price of rubbery shrimps."
1078	2011-03-20	That followed comments from Bank governor Mervyn King and other policymakers playing down the chances of more money printing . QE has faced criticism for stoking high inflation as well as hurting savers and pensioners."
1079	2011-03-20	As our Berlin correspondent, Kate Connolly, reports, Draghi used an interview in the tabloid Bild to seek to allay German fears over the threat of inflation following recent price rises, particularly in the energy sector."
1080	2011-03-20	The situation is becoming more stable (and) the most important Euro zone figures, like inflation , the current account balance and above all budget deficits are better than for example in the USA."
1081	2011-03-20	Draghi sought to dampen German fears over inflation , saying: ""Should the inflation outlook deteriorate we will take preventative action""."
1082	2011-03-20	Draghi sought to dampen German fears over inflation, saying: ""Should the inflation outlook deteriorate we will take preventative action""."
1083	2011-03-20	Average grain prices, adjusted for inflation , are nearing the giddy levels they reached in the late 1970s, the peak of the last disastrous boom-and-bust cycle for agricultural land."
1084	2011-03-20	University and Federal Reserve Bank surveys, which give a more accurate picture of the value of land used for farming, show that current prices are approaching the top of the last boom when adjusted for inflation ."
1085	2011-03-20	SHANGHAI – China said on Friday that consumer prices rose sharply in February, suggesting that the government might have a difficult time curbing inflation this year."
1086	2011-03-20	The consumer price index , the nation''s main gauge of inflation , rose 4.9 percent in February from the same month a year ago, according to the National Bureau of Statistics."
1087	2011-03-20	The government also said that the producer price index , a measure of inflation at the wholesale level, rose 7.2 percent in February, the biggest increase since October 2008."
1088	2011-03-20	Aware that soaring food and housing prices are creating anxiety at home, the government has made fighting inflation a priority and set a target to keep the rate at 4 percent."
1089	2011-03-20	To tame inflation , the government has ordered state banks to restrain lending and to raise interest rates."
1090	2011-03-20	But slowing inflation has proved difficult, partly because inflation is tied to rising oil and commodity prices."
1091	2011-03-20	But slowing inflation has proved difficult, partly because inflation is tied to rising oil and commodity prices."
1092	2011-03-20	Credit Diego Azubel/European Pressphoto Agency "" Inflation remains at an elevated level and it has not peaked yet,"" Wang Qing, a Hong Kong-based economist at Morgan Stanley, said."
1093	2011-03-20	We think inflation will rebound in April or May and peak midyear."""
1094	2011-03-20	Mr. Wang says, however, that the government''s effort to fight inflation may begin to pay off in the latter part of the year, and eventually bring the annual inflation rate down to 4.5 percent."
1095	2011-03-20	Mr. Wang says, however, that the government''s effort to fight inflation may begin to pay off in the latter part of the year, and eventually bring the annual inflation rate down to 4.5 percent."
1096	2011-03-20	SHANGHAI – China said on Friday that consumer prices rose sharply in February, suggesting that the government might have a difficult time curbing inflation this year."
1097	2011-03-20	The consumer price index , the nation''s main gauge of inflation , rose 4.9 percent in February from the same month a year ago, according to the National Bureau of Statistics."
1098	2011-03-20	The government also said that the producer price index , a measure of inflation at the wholesale level, rose 7.2 percent in February, the biggest increase since October 2008."
1099	2011-03-20	Aware that soaring food and housing prices are creating anxiety at home, the government has made fighting inflation a priority and set a target to keep the rate at 4 percent."
1100	2011-03-20	To tame inflation , the government has ordered state banks to restrain lending and to raise interest rates."
1101	2011-03-20	But slowing inflation has proved difficult, partly because inflation is tied to rising oil and commodity prices."
1102	2011-03-20	But slowing inflation has proved difficult, partly because inflation is tied to rising oil and commodity prices."
1103	2011-03-20	Credit Diego Azubel/European Pressphoto Agency "" Inflation remains at an elevated level and it has not peaked yet,"" Wang Qing, a Hong Kong-based economist at Morgan Stanley, said."
1104	2011-03-20	We think inflation will rebound in April or May and peak midyear."""
1105	2011-03-20	Mr. Wang says, however, that the government''s effort to fight inflation may begin to pay off in the latter part of the year, and eventually bring the annual inflation rate down to 4.5 percent."
1106	2011-03-20	Mr. Wang says, however, that the government''s effort to fight inflation may begin to pay off in the latter part of the year, and eventually bring the annual inflation rate down to 4.5 percent."
1107	2011-03-20	Russell Parkman A. I''m sure most financial experts will say that it''s a bad idea to sit on your money because you''re missing potential investment gains and because your money is likely to be eroded by inflation ."
1108	2011-03-20	Average grain prices, adjusted for inflation , are nearing the giddy levels they reached in the late 1970s, the peak of the last disastrous boom-and-bust cycle for agricultural land."
1109	2011-03-20	University and Federal Reserve Bank surveys, which give a more accurate picture of the value of land used for farming, show that current prices are approaching the top of the last boom when adjusted for inflation ."
1110	2011-03-20	That may be so, but it is small comfort to Mr. Campbell, the parks worker, who has had no pay increase to speak of over the last two years even as inflation pushes above 5 percent."
1111	2011-03-20	But there''s a case that inflation , money supply expansion, budget deficits and trade barriers were equally to blame."
1112	2011-03-20	Britain had been off the gold standard since 1797 and consequently suffered considerable inflation , with prices double in 1813 compared with 1793."
1113	2011-03-20	The yield on long-term British government Consols, the nearest equivalent of today''s long-dated Treasury bonds , averaged below 5 percent, only 1 percent above the inflation rate."
1114	2011-03-20	The Bullion Report of 1810, whose drafters included the economist David Ricardo and the monetarist Henry Thornton, specifically blamed excessive credit for inflation ."
1115	2011-03-20	Nevertheless, the overall picture was one of cheap money leading to labor-saving capital investment, while inflation eroded wages and restrictions and excessive government deficits dampened economic activity."
1116	2011-04-20	There is certainly a risk that the ECB will trigger a fresh eurozone crisis in its determination to bring down inflation , which stands at 2.6% – not high at all, by UK standards."
1117	2011-04-20	Even after the decline in inflation to 4% in March, that means the cost of living is rising at twice the pace of the average wage packet."
1118	2011-04-20	Consumer spending hit by rise in inflation • BRC-KPMG retail sales monitor shows biggest fall in total sales since survey began in 1995 • RICS figures show house prices outside London are continuing to fall The British Retail Consortium blamed the fall in consumer spending on inflation and low wage growth."
1119	2011-04-20	Consumer spending hit by rise in inflation • BRC-KPMG retail sales monitor shows biggest fall in total sales since survey began in 1995 • RICS figures show house prices outside London are continuing to fall The British Retail Consortium blamed the fall in consumer spending on inflation and low wage growth."
1120	2011-04-20	Photograph: John Stillwell/PA Britain''s retailers are enduring the toughest trading conditions for at least a decade and a half, as consumer spending wilts in the face of higher inflation and the first drop in personal spending power since the slump of the early 1980s."
1121	2011-04-20	Financial markets are expecting the annual inflation rate as measured by the consumer prices index to nudge closer to 5%, adding to the Bank of England''s dilemma over whether to raise interest rates at a time when the economy is weak."
1122	2011-04-20	Inflation is coming mainly from temporary and external price shocks – VAT, world commodity prices and the weak pound – not wage or consumer-driven increases."
1123	2011-04-20	Uncomfortably high inflation and low wage growth have produced the first year-on-year fall in disposable incomes for 30 years."
1124	2011-04-20	The Office for National Statistics'' figures said that real household disposable income – the total income of Britain''s working and unemployed populations after taxes and adjusted for inflation – dropped by 0.8%, with that decline expected to accelerate to about 2.0% this year."
1125	2011-04-20	It said the Kyrgyz Republic, where the poorest 10% of the population spends 73% of their budget on food, food price inflation was 27% in 2010."
1126	2011-04-20	Edward Garner, a Kantar Worldpanel analyst, says the trend is ""not a re-run of 2008"" when new shoppers turned to these outlets in response to the recession and food price inflation of 9%."
1127	2011-04-20	The analysis by Kantar Worldpanel showed grocery inflation continuing to creep up and by its measure standing at 4.3%."
1128	2011-04-20	Profit warnings on the rise as UK firms continue to struggle Ernst & Young report shows UK business being squeezed by reduced household spending and rising inflation HMV is one several high-profile UK high street retailers to have issued recent profit warnings."
1129	2011-04-20	Photograph: Alamy UK quoted companies have just limped through their toughest three months since the financial crisis, as the squeeze on household spending, soaring commodity prices and rising inflation have hammered consumer and business spending."
1130	2011-04-20	The sector''s position is bad news for the chancellor, George Osborne, whose hopes for recovery rest on the private sector, and the Bank of England, which must balance soaring inflation and sluggish growth."
1131	2011-04-20	They are also buying commodities as a hedge against inflation ."
1132	2011-04-20	Global economy Chinese economic growth slows but inflation leaps China''s economy still growing at a rate of almost 10%, while consumer price rises hit a 32-month high The Chinese premier Wen Jiabao has vowed that Beijing will use ''every means'' to get inflation under control, as the economy continues to grow rapidly."
1133	2011-04-20	Global economy Chinese economic growth slows but inflation leaps China''s economy still growing at a rate of almost 10%, while consumer price rises hit a 32-month high The Chinese premier Wen Jiabao has vowed that Beijing will use ''every means'' to get inflation under control, as the economy continues to grow rapidly."
1134	2011-04-20	Photograph: Chinafotopress/Getty Images Tania Branigan in Beijing and agencies Friday 15 April 2011 13.34 BST First published on Friday 15 April 2011 13.34 BST China''s fast-paced economic growth slowed only slightly in the first quarter, while inflation leapt to a three-year high despite Beijing''s repeated attempts to tackle the increasing cost of living."
1135	2011-04-20	Officials believe controlling inflation is crucial to maintaining stability and have raised interest rates four times and increased reserve ratios six times since October."
1136	2011-04-20	With inflation expectations still running high and prices at disconcerting levels, the government will need to press on with its tightening schedule."""
1137	2011-04-20	On Wednesday, the Chinese premier Wen Jiabao vowed that Beijing would use ""every means"" to get inflation under control."
1138	2011-04-20	Analysts expect inflation to peak again in June but wane in the second half of the year."
1139	2011-04-20	But if you look at what they are actually doing, I think it is pretty clearly understood that the sources of inflation are domestic."""
1140	2011-04-20	Standard Chartered said it was clear that non-food items were also fuelling inflation ."
1141	2011-04-20	The headache for Beijing policymakers will get worse as headline growth continues to slow in Q2, while inflation remains stubbornly high,"" Stephen Green, Li Wei and Shen Wan predicted in a note."
1142	2011-04-20	Average wage settlements were up just over 2% for the UK as a whole over the same period, while the retail price index measure of inflation – commonly used as a benchmark for wage negotiations – stood at 5.3% for March."
1143	2011-04-20	The slower growth, higher unemployment and higher inflation we now see under George Osborne means he is now set to borrow £46 billion more than he was planning to."
1144	2011-04-20	Inflation threat grows as raw material costs are passed on to customers • Latest data adds to pressure to raise interest rates • Analysts warn of recipe for period of stagflation • Figures for building industry show 7.5% quarterly decline Rising oil prices, combined with the conflict in Libya, are expected to push the cost of raw materials even higher."
1145	2011-04-20	Photograph: George Steinmetz/ Corbis Friday 8 April 2011 18.07 BST First published on Friday 8 April 2011 18.07 BST Manufacturers are passing on the rapidly rising cost of raw materials to their customers, adding to concerns that inflation will soar through the summer and autumn and put further pressure on the Bank of England to raise interest rates."
1146	2011-04-20	Analysts said the figures were a recipe for stagflation, in which a stagnating economy is hampered by persistent high inflation or rises in interest rates designed to combat inflation."
1147	2011-04-20	Analysts said the figures were a recipe for stagflation, in which a stagnating economy is hampered by persistent high inflation or rises in interest rates designed to combat inflation ."
1148	2011-04-20	Michael Saunders at Citigroup, said: ""The 2% inflation target is not acting as a serious benchmark for companies in pricing decisions."
1149	2011-04-20	The European Central Bank took a harder line against inflation and raised its key rate by 0.25% to 1.25%."
1150	2011-04-20	The MPC has split three ways over how to pitch monetary policy in a period of rising inflation but weak demand and growth."
1151	2011-04-20	Bank of England governor Mervyn King has argued that inflation will fall back next year with the help of only a couple of small rates rises."
1152	2011-04-20	The latest unemployment figures from the Office for National Statistics (ONS) show the under-25s and women workers are bearing much of the pain in Britain''s jobs market, while average earnings continued to lag behind inflation ."
1153	2011-04-20	The ONS also confirmed that wage growth was continuing to lag behind inflation , another sign that the Bank of England may not rush to raise interest rates."
1154	2011-04-20	With the recovery still fragile, the committee said it would continue with a policy that has seen short-term interest rates driven down to near zero, and complete its controversial $600bn (£360bn) bond-buying programme designed to pump cash into the US economy . At the press conference, Bernanke acknowledged fears that inflation could be a threat, but said interest rates were unlikely to change i…
1155	2011-04-20	Inflation has picked up in recent months, but longer-term inflation expectations have remained stable and measures of underlying inflation are still subdued."""
1156	2011-04-20	Inflation has picked up in recent months, but longer-term inflation expectations have remained stable and measures of underlying inflation are still subdued."""
1157	2011-04-20	Inflation has picked up in recent months, but longer-term inflation expectations have remained stable and measures of underlying inflation are still subdued."""
1158	2011-04-20	As the Fed winds down its stimulus programme, attention is shifting to when and how it should start raising interest rates to prevent inflation from getting out of control."
1159	2011-04-20	Some economists have begun to argue that high inflation may be around for some time."
1160	2011-04-20	In the previous decade, inflation was about 1.8 percent a year; in the next decade, it may be closer to 5 percent."""
1161	2011-04-20	Many analysts say the government is going to have to do even more to slow the economy, through measures like placing additional restrictions on lending and continuing to raise interest rates, the textbook methods of fighting inflation by tightening the nation''s money supply."
1162	2011-04-20	The roots of inflation were laid down after the financial crisis, with the stimulus policy,"" said Zhang Weiying, a professor of economics at Peking University."
1163	2011-04-20	After a big stimulus, stamping out inflation is not easy, Professor Zhang said."
1164	2011-04-20	But like so many here, he complains that inflation is beginning to erode those gains."
1165	2011-04-20	A FEW years ago, the Federal Reserve remained complacent about inflation even as a housing bubble inflated."
1166	2011-04-20	Now the inflation rate is starting to turn up, and there are warnings that the Fed may need to tighten monetary policy even if the stumbling economic recovery does not accelerate."
1167	2011-04-20	Whatever the reasonableness of that approach, the practical effect of the change was to keep the housing bubble from affecting reported inflation rates in the years leading up to the peak in home prices."
1168	2011-04-20	The accompanying charts represent an effort to put together an alternate index of inflation , one that includes home prices rather than the owner''s equivalent rate."
1169	2011-04-20	But it nonetheless gives an approximation of what inflation would have looked like had home prices remained in the index."
1170	2011-04-20	Truck drivers do not get much sympathy from their clients – factory bosses who are also struggling to cope with inflation ."
1171	2011-04-20	A year later, in 2009, when China''s exports began to rebound, so did inflation and fuel prices."
1172	2011-04-20	To prevent overheating, Beijing is trying to moderate growth and rein in inflation ."
1173	2011-04-20	Some analysts say inflation may not peak until June."
1174	2011-04-20	Many analysts say the government is going to have to do more to tame inflation ."
1175	2011-04-20	With inflation expectations still running high and prices at disconcerting levels, the government will need to press on with its tightening schedule."""
1176	2011-04-20	A FEW years ago, the Federal Reserve remained complacent about inflation even as a housing bubble inflated."
1177	2011-04-20	Now the inflation rate is starting to turn up, and there are warnings that the Fed may need to tighten monetary policy even if the stumbling economic recovery does not accelerate."
1178	2011-04-20	Whatever the reasonableness of that approach, the practical effect of the change was to keep the housing bubble from affecting reported inflation rates in the years leading up to the peak in home prices."
1179	2011-04-20	The accompanying charts represent an effort to put together an alternate index of inflation , one that includes home prices rather than the owner''s equivalent rate."
1180	2011-04-20	But it nonetheless gives an approximation of what inflation would have looked like had home prices remained in the index."
1181	2011-04-20	To prevent overheating, Beijing is trying to moderate growth and rein in inflation ."
1182	2011-04-20	Some analysts say inflation may not peak until June."
1183	2011-04-20	Many analysts say the government is going to have to do more to tame inflation ."
1184	2011-04-20	With inflation expectations still running high and prices at disconcerting levels, the government will need to press on with its tightening schedule."""
1185	2011-04-20	Some economists have begun to argue that high inflation may be around for some time."
1186	2011-04-20	In the previous decade, inflation was about 1.8 percent a year; in the next decade, it may be closer to 5 percent."""
1187	2011-04-20	Many analysts say the government is going to have to do even more to slow the economy, through measures like placing additional restrictions on lending and continuing to raise interest rates, the textbook methods of fighting inflation by tightening the nation''s money supply."
1188	2011-04-20	The roots of inflation were laid down after the financial crisis, with the stimulus policy,"" said Zhang Weiying, a professor of economics at Peking University."
1189	2011-04-20	After a big stimulus, stamping out inflation is not easy, Professor Zhang said."
1190	2011-04-20	But like so many here, he complains that inflation is beginning to erode those gains."
1191	2011-04-20	Truck drivers do not get much sympathy from their clients – factory bosses who are also struggling to cope with inflation ."
1192	2011-04-20	A year later, in 2009, when China''s exports began to rebound, so did inflation and fuel prices."
1193	2011-05-20	How the world paid the hidden cost of America''s quantitative easing • Released US cash poured into global commodities • World food inflation the result of QE2 Wheat prices have soared in the last few years as money has poured into commodities markets."
1194	2011-05-20	Photograph: David Mdzinarishvili/Reuters Wednesday 29 June 2011 19.56 BST First published on Wednesday 29 June 2011 19.56 BST There are many world leaders who rail against the US central bank''s $600bn (£375bn) bond buying spree, which they believe has artificially inflated financial markets and blighted their recovering economies with persistently high inflation ."
1195	2011-05-20	Day after day, Republicans parade through the TV studios of CNN and Fox News to denounce Bernanke and his asset purchasing scheme for importing inflation back into the US, especially through higher oil prices, and his refusal to back austerity measures."
1196	2011-05-20	While it was possible that unemployment could still fall as a result of QE2 and wages starting to rise in reaction to higher than expected inflation , it was an unlikely scenario, he argued."
1197	2011-05-20	More QE could mean higher commodity prices and higher inflation in economies that become the target of US investors – but, for Bernanke, it is a small price to pay for keeping the US economy from a full-blown depression."
1198	2011-05-20	These included mathematical considerations such as equity weighting, future damage discounting and adjustments for price inflation ."
1199	2011-05-20	For this to happen we will probably have to see a real improvement in employment and wages, or a fall in inflation that would help to boost the purchasing power of people''s take home pay."""
1200	2011-05-20	Effective inflation is widely seen coming down further after the very sharp increase of last year – a clear reason being the end of the VAT and other indirect tax-induced increases."
1201	2011-05-20	With markets having absorbed a lot of bad news over recent weeks we believe we are overdue a ""relief rally"" particularly as the implications of falling commodity prices on inflation are taken into consideration by the wider market."
1202	2011-05-20	Rising commodity prices exacerbate the problem, since they push up inflation and reduce the spending power of wages and salaries."
1203	2011-05-20	With inflation riding high, he says Ikea''s response to the squeeze will be to lower its prices when the new catalogue comes out in August."
1204	2011-05-20	Uncomfortably high levels of inflation and low wage growth continue to squeeze households'' disposable income while job security remains a key concern."""
1205	2011-05-20	Poor hit by far higher inflation rate than rich in wake of recession, says IFS • Least well off households pay 4.3%, while the richest pay 2.7% • Soaring food and energy bills cause worst impact Special offer signs in a Tesco Extra in London."
1206	2011-05-20	Photograph: Alamy Tuesday 14 June 2011 00.00 BST First published on Tuesday 14 June 2011 00.00 BST Poor people in Britain are suffering from a far higher inflation rate than the rich, according to research released today by the Institute for Fiscal Studies (IFS) that shows the impact of soaring food and energy bills on those with the lowest incomes."
1207	2011-05-20	In a study that coincides with the release of new official data today, the IFS said its analysis using the retail prices index (RPI) showed that the poorest fifth of households had faced an inflation rate of 4.3% between 2008 and 2010, compared to 2.7% for the richest fifth of households."
1208	2011-05-20	RPI inflation has continued to rise in 2011 and stood at 5.2% in April."
1209	2011-05-20	The inflation rate for a pensioner reliant on state benefits was 4.6% on average over the three years to 2010, compared to 4.3% for a pensioner not dependant on benefits, the IFS said."
1210	2011-05-20	It added that there was a similar pattern for those of working age, where the inflation rate between 2008 and 2010 for those on benefits was 4%, compared to 2.9% for those not dependant on benefits."
1211	2011-05-20	The IFS said official poverty and inequality figures in recent years had failed to pick up the way in which inflation was bearing down hardest on those with the lowest incomes."
1212	2011-05-20	Of course, this pattern may well change in the future, but it does mean that poorer households will have fared worse over the period of the recession than poverty and inequality statistics that don''t account for these differential inflation rates would suggest."""
1213	2011-05-20	This rise in energy costs added 1.8 percentage points to the average inflation rate experienced by the poorest 20% of households, but just 0.8 points to the rate experienced by the richest 20% in that year,"" it said."
1214	2011-05-20	It has continued to enjoy strong growth despite tough conditions in the wider market as food and fuel price inflation eats into consumers'' spending power."
1215	2011-05-20	Wim Duisenberg, president of the European Central Bank at the time, warns that Greece must keep striving to improve its economy, with inflation at an unacceptably high 4%. 15 November 2004: Greece admits fudging euro entry The first clear proof that all is not well in Greece comes when the government admits it has not actually met the qualifying standard to join the eurozone at all."
1216	2011-05-20	However, this will not happen tomorrow but when inflation forces rates to rise, making commodities a far less attractive investment."
1217	2011-05-20	Consumer price inflation is running at 4.5% in May which is double the average pay rise."
1218	2011-05-20	Inflation is rising at twice the rate of earnings, petrol prices are at a record high and utilities bills are only getting steeper – adding up to a £14 a week hole in people''s pockets."""
1219	2011-05-20	Credit European Pressphoto Agency MUMBAI – In a bid to rein in persistently high inflation , India''s central bank raised interest rates on Tuesday more than analysts had expected and signaled that it would be willing to raise borrowing costs even further."
1220	2011-05-20	The governor of the central bank, Duvvuri Subbarao, said the bank was willing to risk slowing the economy in the short run to prevent inflation from damaging the longer-term prospects for growth."
1221	2011-05-20	The government, for its part, has imposed an array of price controls, including on electricity rates, as it struggles to insulate the Chinese public from inflation ."
1222	2011-05-20	Consumers continued to feel the pinch at grocery stores and gasoline stations in April as a widely used index of inflation rose at the fastest 12-month rate since the later part of 2008, according to government figures released on Friday."
1223	2011-05-20	The Labor Department said in its monthly report that the Consumer Price Index , the most widely used measure of inflation , was up 0.4 percent in April from March, and up 3.2 percent from a year earlier."
1224	2011-05-20	Inflation as measured by the core C.P.I., which strips out volatile prices for energy and food, edged up 0.2 percent in April, making it the third increase of that size in the last four months, the department''s Bureau of Labor Statistics said."
1225	2011-05-20	Core inflation was up 1.3 percent from a year earlier, the department said."
1226	2011-05-20	These funds have grown in popularity over the last decade, favored by ordinary investors as well as institutions like pension funds and university endowments, all of whom now regard commodities as financial investment assets and important protections against inflation ."
1227	2011-05-20	Housing prices are now back to where they were in mid-2002 even before taking inflation into account."
1228	2011-06-20	He believes the gold price will keep rising – after increasing by nearly half in the past three years – in large part, he says, by providing an effective store of value against rising inflation ."
1229	2011-06-20	Like many other commodities, the price of gold has surged in recent months as high inflation and low interest rates prompt speculators to move away from US treasuries and other low-yielding assets in search of higher returns."
1230	2011-06-20	China fines Unilever in inflation crackdown Beijing has told companies to hold down price increases to help cool inflation Unilever shampoos in China."
1231	2011-06-20	China fines Unilever in inflation crackdown Beijing has told companies to hold down price increases to help cool inflation Unilever shampoos in China."
1232	2011-06-20	Photograph: Andy Wong/AP Associated Press Friday 6 May 2011 10.45 BST First published on Friday 6 May 2011 10.45 BST China''s government said it has fined consumer products maker Unilever for disrupting efforts to cool surging inflation by talking to Chinese media about expected price hikes for soap and triggering a buying rush."
1233	2011-06-20	Beijing has told companies to hold down price increases to help cool inflation that spiked to a 32-month high of 5.4% in March."
1234	2011-06-20	The communist government has declared taming inflation its priority and has raised interest rates four times since October and imposed lending and investment curbs."
1235	2011-06-20	Inflation is politically dangerous for the Communist Party because it erodes economic gains that underpin the party''s claim to power."
1236	2011-06-20	The ban on talking publicly about prices is aimed at cooling expectations that inflation will stay high."
1237	2011-06-20	Economists say inflation should level off in coming months but stay high this year."
1238	2011-06-20	The World Bank is forecasting full-year inflation of 5%, above the government''s official 4% target."
1239	2011-06-20	March inflation was boosted by an 11.7% surge in food costs, which are especially sensitive in a society where poor families spend up to half their incomes on food."
1240	2011-06-20	Unemployment is forecast by NIESR to go up from the recent rate of 7.8% to 8.8% later this year, with the cuts being superimposed on a depressed outlook for real incomes, as inflation continues to outpace pay increases (and for many there are no pay increases at all)."
1241	2011-06-20	The ECB meets this week to decide on a further rate rise, and though most analysts expect a freeze, a rise in inflation to 2.8% in March is expected to spur another rise in the near future."
1242	2011-06-20	Nicola Smith, chief economist with the TUC, said that the report raised concerns about the wider workings of the economy: ""Average pay growth was slowing before the recession, wages took a real hit during the recession and we''re now seeing very slow wage growth coupled with high consumer inflation ."
1243	2011-06-20	Liberalisation since 2005 caused inflation to soar to 15% in 2008 and cheaper goods coming in from Turkey and China have forced many manufacturers out of business, especially textiles factories in Aleppo."
1244	2011-06-20	Inflation is almost certain to rise as the government signs up a company to print more money."
1245	2011-06-20	The Federal Reserve and the Bank of England are holding out against the clamour for higher interest rates to tackle inflation ."
1246	2011-06-20	McGowan said: ""Economic growth will be sluggish in 2011 and the challenges of reduced public monies and elevated inflation will take their toll."
1247	2011-06-20	Inflation Inflation will hit 5% as growth slows, predicts Mervyn King Bank expecting domestic gas bills to rise by 15% and electricity bills 10% this year in latest blow to household finances The governor of the Bank of England in his quarterly inflation report briefing said growth would be weaker and inflation higher."
1248	2011-06-20	Inflation Inflation will hit 5% as growth slows, predicts Mervyn King Bank expecting domestic gas bills to rise by 15% and electricity bills 10% this year in latest blow to household finances The governor of the Bank of England in his quarterly inflation report briefing said growth would be weaker and inflation higher."
1249	2011-06-20	Inflation Inflation will hit 5% as growth slows, predicts Mervyn King Bank expecting domestic gas bills to rise by 15% and electricity bills 10% this year in latest blow to household finances The governor of the Bank of England in his quarterly inflation report briefing said growth would be weaker and inflation higher."
1250	2011-06-20	Inflation Inflation will hit 5% as growth slows, predicts Mervyn King Bank expecting domestic gas bills to rise by 15% and electricity bills 10% this year in latest blow to household finances The governor of the Bank of England in his quarterly inflation report briefing said growth would be weaker and inflation higher."
1251	2011-06-20	Photograph: PA Thursday 12 May 2011 00.16 BST First published on Thursday 12 May 2011 00.16 BST Mervyn King, the governor of the Bank of England , warned yesterday that the economy has hit a ""soft patch"" and consumers must brace themselves for a continued squeeze on living standards, with inflation likely to hit 5% this year."
1252	2011-06-20	At his quarterly inflation report briefing, the governor said growth would be weaker, and inflation higher, than the Bank set out in its last set of forecasts three months ago."
1253	2011-06-20	At his quarterly inflation report briefing, the governor said growth would be weaker, and inflation higher, than the Bank set out in its last set of forecasts three months ago."
1254	2011-06-20	King admitted that inflation is ""uncomfortably high"", and warned there is ""a good chance"" that it will reach 5% before dropping back in 2012 and 2013."
1255	2011-06-20	Sterling rose after the inflation report was published, as City analysts brought forward their predictions of an interest rate hike on the basis of the MPC''s higher inflation forecasts."
1256	2011-06-20	Sterling rose after the inflation report was published, as City analysts brought forward their predictions of an interest rate hike on the basis of the MPC''s higher inflation forecasts."
1257	2011-06-20	But analysts said the combination of above-target inflation and anaemic growth would make the next two years painful for consumers, who have already faced declining real wages for the past 12 months."
1258	2011-06-20	King also warned that the continuing weakness of Britain''s banking sector is holding the MPC back from raising interest rates to tackle inflation , which hit 4% in March."
1259	2011-06-20	The MPC has been deeply divided for several months about whether to increase interest rates in the face of stubbornly high inflation ."
1260	2011-06-20	The combined effects of the public sector deficit cuts and continued inflation in essential commodities are likely to restrain growth in consumer spending generally."""
1261	2011-06-20	Alec Pillmoor, head of personal insolvency at Baker Tilly, said: ""The continued reduction in the number of people subject to formal insolvency processes shows that many individuals have made hard decisions in managing their household expenditure during a period when inflation has outstripped the increase in earnings."""
1262	2011-06-20	Like-for-like revenues in the UK rose 2.9% in the year to 2 April 2011, despite the sharp slowdown in fourth-quarter general merchandise sales . ""General merchandise gross margin was down as a result of increased markdowns, commodity price inflation and adverse currency pressures which more than offset the benefits of better sourcing,"" the retailer said on Tuesday."
1263	2011-06-20	In many of the fast-growing emerging nations, inflation pressures and rising interest rates are adding to investor nervousness."
1264	2011-06-20	Another rate increase is widely expected to come within weeks as Beijing continues its battle to contain inflation ."
1265	2011-06-20	In many of the fast-growing emerging nations, inflation pressures and rising interest rates are adding to investor nervousness."
1266	2011-06-20	Another rate increase is widely expected to come within weeks as Beijing continues its battle to contain inflation ."
1267	2011-06-20	By the early 1970s, amid rising inflation , supermarkets wanted to cut labor costs by automating the ways their wares were stocked, inventoried and rung up."
1268	2011-06-20	He suggested that the inflation adjustment could be reduced, but the base pension could not."
1269	2011-07-20	Councils were feeling generous and agreed annual fee increases ahead of the rate of inflation , making it simple for operators to cover their costs."
1270	2011-07-20	China fears low interest rates in the developed world are pushing up commodity prices and fuelling inflation ."
1271	2011-07-20	Photograph: Peter Trebitsch/EPA Wednesday 6 July 2011 13.58 BST First published on Wednesday 6 July 2011 13.58 BST China''s central bank has said it will increase interest rates for the third time this year, in its latest effort to put the brakes on its fast-growing economy . Beijing has become increasingly concerned that low interest rates in the developed economies are driving up the cost of co…
1272	2011-07-20	Inflation in China hit 5.5% in May, and is thought to have risen further last month."
1273	2011-07-20	China''s inflation battle is almost at an end,"" said Frederic Neumann, co-head of Asian economic research at HSBC in Hong Kong."
1274	2011-07-20	Rising sugar prices will make a wide range of food and drinks more expensive, from soft drinks to pies, putting more pressure on UK consumers already hit by rising inflation and weak economic growth."
1275	2011-07-20	Gold price hits record high Fears over inflation and European debt drive price of gold to $1-58-207 an ounce Investors have retreated to the safe haven of gold as concern about the eurozone rumble on."
1276	2011-07-20	Photograph: Getty The gold price reached record highs on Wednesday as investors scrambled for safe havens in the face of Europe''s escalating debt crisis . Fears of higher inflation also helped to push up the precious metal by 1.2%."
1277	2011-07-20	BA''s two retirement plans have been caught by the government''s introduction of a lower measure of inflation to calculate annual pension increases in the public sector."
1278	2011-07-20	It is testimony to the fragility of the assumptions that underpin the calculation of the BA pensions deficit that the switch from one measure of inflation to another has, at a stroke, wiped £770m off that liability; a deficit which stood at approaching £4bn in 2009 is now less than £3bn."
1279	2011-07-20	At that level, it will break through its inflation-adjusted record of $2-40-200 achieved at the peak in 1980, when the scourge of inflation threatened to bring western economies to their knees."
1280	2011-07-20	And one analyst adds: ""Gold is being lifted by two important factors – fear that the currency system is unravelling, and that more quantitative easing will set the stage for inflation down the line."""
1281	2011-07-20	In China, private investors have been behind a surge in gold bullion imports as consumers seek a hedge against inflation ."
1282	2011-07-20	The precious metal traded at $835 pan ounce in January 1980 – the equivalent of about $2-40-200 now – when investors sought protection from double-digit inflation ."
1283	2011-07-20	European Central Bank ECB raises interest rates despite debt crisis European Central Bank focuses on ''day job'' of fighting inflation at its monthly meeting in Frankfurt while the Bank of England''s MPC leaves rates on hold ECB president Jean-Claude Trichet has ''drawn a line in the sand on Greece'' and is now concentrated on tackling inflation, said one economist."
1284	2011-07-20	European Central Bank ECB raises interest rates despite debt crisis European Central Bank focuses on ''day job'' of fighting inflation at its monthly meeting in Frankfurt while the Bank of England''s MPC leaves rates on hold ECB president Jean-Claude Trichet has ''drawn a line in the sand on Greece'' and is now concentrated on tackling inflation , said one economist."
1285	2011-07-20	Thursday 7 July 2011 13.12 BST First published on Thursday 7 July 2011 13.12 BST The eurozone debt crisis did not stop the European Central Bank raising interest rates for a second time this year on Thursday as it focused on the ""day job"" of fighting inflation ."
1286	2011-07-20	The ECB''s willingness to battle inflation is in stark contrast to the stance adopted by its counterpart in London."
1287	2011-07-20	The majority on the Bank of England''s monetary policy committee, led by governor Sir Mervyn King, have chosen to ignore high inflation and argued for some time that interest rates need to stay at a record low of 0.5% to support the faltering economy."
1288	2011-07-20	The price rise comes at a time when household incomes are becoming increasingly squeezed by high inflation and muted wage growth."
1289	2011-07-20	It just increases inflation which in turn erodes any savings people have."
1290	2011-07-20	But that is surely the government''s objective - by keeping bank rate at 0.5% and inflation at 5% it plans to inflate away the deficit, at the expense of anyone who has any savings."
1291	2011-07-20	Too often we worry about inflation and unemployment–and these are important, of course–while neglecting other economic indicators, like the savings rate."
1292	2011-07-20	Her pay will rise in line with the US rate of inflation ."
1293	2011-07-20	Signs that inflation in China has accelerated to levels well above what the Chinese authorities are comfortable with have mounted in recent months and prompted Beijing to step up its efforts at reining in the ample lending that fueled growth and helped fan sharp increases in real estate prices as well as overall inflation."
1294	2011-07-20	Signs that inflation in China has accelerated to levels well above what the Chinese authorities are comfortable with have mounted in recent months and prompted Beijing to step up its efforts at reining in the ample lending that fueled growth and helped fan sharp increases in real estate prices as well as overall inflation ."
1295	2011-07-20	This restricts the tools available to the central bank for cooling or stimulating the economy and inflation ."
1296	2011-07-20	A Chinese maker of instant noodles and ready-to-drink teas, it has faced "" inflation and commodity-price pressures in the past, and it has always gained market share,"" he said."
1297	2011-07-20	Beijing has been trying to head off a new surge in inflation ."
1298	2011-07-20	Managers of TIPS funds say the inflation protection offered by TIPS makes sense for a portion of a portfolio."
1299	2011-07-20	If you buy a two-year Treasury note yielding 40 basis points while inflation is running at 2 percent, that is wealth destruction,"" Mr. Shackelford said."
1300	2011-07-20	The $4 billion BlackRock Inflation Protected Bond fund gained 2.6 percent in the second quarter and 4.66 percent this year through June."
1301	2011-07-20	If the Fed were to make any pre-emptive move against inflation , TIPS could get killed,"" said Mr. Johnson at Morningstar."
1302	2011-07-20	But if inflation makes a sudden move upward, you will be compensated, and that''s important."""
1303	2011-08-20	Bond yields tend to go up when economies are growing rapidly and financial markets catch a whiff of inflation ."
1304	2011-08-20	The three main concerns are S&P''s downgrade of the U.S. debt rating, the ongoing European debt problems and inflation worries in China,"" Masanaga Kono, chief strategist at Amundi Japan, told Reuters."
1305	2011-08-20	Bond yields tend to go up when economies are growing rapidly and financial markets catch a whiff of inflation ."
1306	2011-08-20	Instead it did the opposite: withdrawing government support for jobs and growth, hitting consumers with tax rises and stoking high inflation ."
1307	2011-08-20	Its biggest hit came from the weakness of the US dollar against the Australian dollar, which, together with inflation , took $3.2bn bite out of full-year operating profit, but BHP insisted it was ""congenitally"" opposed to currency hedging."
1308	2011-08-20	Speaking as the Bank unveiled its latest inflation and growth forecasts , King said he was ""as shocked and appalled"" as anyone by the riots."
1309	2011-08-20	Tomorrow we''ll hear from Mervyn King, when the governor of the Bank of England releases the quarterly inflation forecasts."
1310	2011-08-20	Retail industry Supermarkets: changing market share Sales at Britain''s grocers are lagging behind price inflation as shoppers switch to cheaper stores and goods, Kantar Worldpanel said Tuesday 16 August 2011 12.57 BST Kantar/Reuters:"
1311	2011-08-20	As Sir Mervyn King pointed out in his quarterly inflation report briefing last week, the current turmoil is only the latest chapter in the long-running credit crisis."
1312	2011-08-20	Economists believe Mervyn King, the governor of the Bank of England, will paint a gloomy picture of the UK economy when he presents his inflation report tomorrow."
1313	2011-08-20	The ECB bond buying operation – which could reach €850bn (£740bn) according to analysts at RBS – has also transferred significant risk to the balance sheet of an organisation that has traditionally stuck to its remit of controlling inflation ."
1314	2011-08-20	If people do not believe or are convinced that the ECB is supporting governments, then this could be a severe loss in reputation and the consequences would be that inflation expectations would go up."""
1315	2011-08-20	Wolfson, a Tory peer who has built up a reputation for being something of a Cassandra on the economy, said the outlook was subdued, but added: ""There''s nothing in any of the numbers that I look at, whether it be inflation , or employment or unemployment numbers, that would suggest that the situation''s going to get any worse."""
1316	2011-08-20	All this came after a period when high oil prices had persuaded central banks that the priority was to keep interest rates high as a bulwark against inflation rather than to cut them in anticipation of the financial crisis spreading to the real economy."
1317	2011-08-20	Brazil''s base interest rate of 12.5% is one of the highest in the world, considering annual inflation is running at about 7%."
1318	2011-08-20	The slowdown will take the steam out of inflation , allowing interest rates to fall and the real can depreciate,"" said Marco Freire, a portfolio manager with Franklin Templeton Investments, a US based firm."
1319	2011-08-20	The Bank is likely to cut its growth forecast for the UK when it publishes its latest quarterly inflation report on Wednesday."
1320	2011-08-20	Regulated fares, such as season tickets, are based on last month''s inflation figure, which was announced on Tuesday."
1321	2011-08-20	The government has decided that regulated fares need to rise above inflation for the next three years to help pay for more trains, better stations and faster services."
1322	2011-08-20	Some analysts think there is still more mileage in the gold price because the metal is still worth less than it was at its 1980 peak, which, if adjusted for inflation , was $2-40-200 an ounce in today''s money."
1323	2011-08-20	This time some suggested catalysts have been: • Higher-than-expected inflation in July in the US • A significant fall in the Philadelphia Fed business confidence index (to a level not seen since March 2009) • Worse-than-expected US jobless claims this week • A lack of market-friendly policy action from the meeting on Tuesday between the leaders of France and Germany • Continuing fears over the st…
1324	2011-08-20	Secondly, we are likely to see inflation remain high and with the prospects of further quantitative easing in the UK and US this will translate to an increased erosion of the value of money; something that gold investors tend to crow about... 11.32am: There is more news on Finnish-led demands that the Greeks put up assets as security before the €109bn emergency package agreed in July is signed of…
1325	2011-08-20	Ray Black, an independent financial adviser and managing director of Money Minder, says: With interest rates so low, inflation so high and with such volatility being seen in stock markets, you need to have an active investment strategy and the opportunity to buy quality stock at great value doesn''t come along very often and right now looks like a pretty good time to ''stock up'' on cheap shares."
1326	2011-08-20	The London-based firm''s chief investment strategist Graham Neilson told Reuters: ""There are very deep economic flaws in the whole euro mechanism,"" citing high debt levels, weak growth, divergence between member states and the European Central Bank''s focus on inflation expectations."
1327	2011-08-20	Fewer people are shopping because households are facing high inflation , low wage growth and uncertainty about future job prospects."
1328	2011-08-20	Inflation eased to 4.2% in June and even though rising utility bills could push it back above 5% soon, analysts believe any pick-up will be temporary."
1329	2011-08-20	The City is eagerly awaiting the publication of the Bank''s quarterly inflation and growth forecasts next Wednesday and the press conference, where governor Mervyn King, flanked by his chief economist and two deputy governors, will speak."
1330	2011-08-20	In a statement, the Fed said it expected ""a somewhat slower pace of recovery over coming quarters than it did at the time of the previous meeting"" and anticipated that a jobless rate of about 9% would decline only gradually towards the level judged by the central bank to be consistent with keeping inflation low and employment high."
1331	2011-08-20	You''ve given up unless there''s an overwhelming case to offset inflation risk."""
1332	2011-08-20	A second reason for the Fed''s restraint, it is increasingly clear, is the opposition of a group of Fed officials who are concerned that the central bank is overly discounting the risk of inflation ."
1333	2011-08-20	But Mr. Bernanke, like his predecessors, places greater emphasis on prices, in part because the Fed has concluded that slow, steady inflation – about 2 percent a year – is the best atmosphere for enduring job growth."
1334	2011-08-20	The Fed projected in June that inflation could reach 2.5 percent this year, a crucial reason for its announcement then that it would pause before considering new measures."
1335	2011-08-20	There are now signs that inflation is abating, as a temporary spike in commodity prices earlier this year works through the economy, and as growth weakens."
1336	2011-08-20	But conservative members of the policy-making board see evidence in past recoveries that inflation can accelerate quickly, with little warning."
1337	2011-08-20	In nominal dollars, not adjusted for inflation , national income was 6.7 percent higher in 2010 – a gain that did not come close to matching the 8.2 percent rise in the consumer price index . Total employee compensation, including benefits, rose 6.6 percent, although wages and salaries gained only 5.6 percent."
1338	2011-08-20	Corporate profits more than kept up with inflation ."
1339	2011-08-20	It may seem counterintuitive that the currency of Japan, a country burdened with sluggish growth and a huge public debt, is seen as a refuge from the debt crisis in Europe . But most of Japan''s debt is held domestically, yields on government bonds remain far lower than other industrialized nations and inflation is nonexistent, all positive factors for the yen."
1340	2011-08-20	The Malaysian inflation rate has been creeping up, though it remains moderate by global standards, at an annual rate of 3.5 percent in June."
1341	2011-08-20	Corporate profits are at record highs and, adjusted for inflation , were 22 percent greater in the first quarter of this year than they were in the last quarter of 2007."
1342	2011-08-20	Then, the need to fight inflation ruled out an easier monetary policy."
1343	2011-08-20	Back in 1980, a recession was started when the government – despairing of its failure to bring down surging inflation rates – invoked controls aimed at limiting the expansion of credit and making it more costly for banks to make loans."
1344	2011-08-20	But little had been done about inflation , and the Federal Reserve was determined to slay that dragon."
1345	2011-08-20	Wholesale prices were rising in 1936, setting off inflation fears."
1346	2011-08-20	The European Central Bank has been raising rates on the belief that it must vigorously fight any sign of inflation ."
1347	2011-08-20	If years of ultra-cheap cash give rise to serious inflation or an accelerated retreat of the American currency, the gold standard, however erratic and deflationary, could start to appeal again."
1348	2011-09-20	We''re still expecting the vote to be passed, though, as the coalition government has a solid majority, and the opposition Green party is also likely to vote in favour. 10.42am: While the debate continues, we should flag up that eurozone inflation has jumped this month."
1349	2011-09-20	Inflation too would soar, and the unemployment situation would worsen before it got better."
1350	2011-09-20	Something similar was tried by the Swiss in 1978 but led to a sharp increase in inflation ."
1351	2011-09-20	Mackel warned that the upward pressure on the franc only started to abate following the 1978 intervention once Paul Volcker, the then chairman of the Federal Reserve, started to get tough with America''s high inflation rate."
1352	2011-09-20	Inflation is rising, activity is flatlining, youth unemployment is approaching the one-million mark, and rebalancing is as far away as ever."
1353	2011-09-20	The new consensus was that state intervention should be limited to (the rare) occasions when markets failed, that the prime object of economic policy was control of inflation rather than full employment, and that universal benefits should be means tested."
1354	2011-09-20	But shoppers have also been curbing spending, as many face pay freezes or job losses, and inflation continues to run ahead."
1355	2011-09-20	Our own figures for August showed that spending was only 1.5% higher than in August a year ago, but that is less than inflation and we''ve had a VAT rise."
1356	2011-09-20	But this ultimately had undesirable consequences as inflation skyrocketed, reaching more than 7% in 1981."
1357	2011-09-20	The upward pressure on the SFr only started to fade when the US in particular started to fight back against inflation ."
1358	2011-09-20	But as Dhaval Joshi at BCA Research argued recently, while QE may boost GDP – by up to 1.5%, according to the Bank''s analysis – it appears to have done so mainly by pushing up asset prices and profits, benefiting the wealthy but eroding the buying power of lower-paid workers, who find themselves facing higher inflation with little hope of bidding up their wages."
1359	2011-09-20	De Rivaz said his group''s electricity price rise was in line with inflation and argued the gas increase was lower than all other major suppliers."
1360	2011-09-20	The extra cash has sent inflation at the consumer level surging to more than 6 percent even by official measures, which tend to understate true inflation for methodological reasons."
1361	2011-09-20	The extra cash has sent inflation at the consumer level surging to more than 6 percent even by official measures, which tend to understate true inflation for methodological reasons."
1362	2011-09-20	With inflation now running at more than twice the regulated interest rate paid by banks for deposits, millions of Chinese have been betting their savings on real estate."
1363	2011-09-20	But this year, to fight inflation , the Chinese financial authorities have veered in the other direction, setting strict administrative quotas on new loans."
1364	2011-09-20	Health care costs continue to climb much faster than overall inflation , she noted."
1365	2011-10-20	This year, competition in the grocery market has intensified as food price inflation returned and prices remained high at the pumps."
1366	2011-10-20	Economics blog Inflation pushes UK Misery Index to highest since Black Wednesday Today''s inflation data, combined with high unemployment, show the economy is suffering from a mild but nasty dose of stagflation Shoppers in Oxford Street, London."
1367	2011-10-20	Economics blog Inflation pushes UK Misery Index to highest since Black Wednesday Today''s inflation data, combined with high unemployment, show the economy is suffering from a mild but nasty dose of stagflation Shoppers in Oxford Street, London."
1368	2011-10-20	The gap between inflation and wage growth shows real incomes have shrunk."
1369	2011-10-20	This is what you get when you add together the unemployment rate and the inflation rate, and after today''s announcement of a big rise in the cost of living in September the Misery Index is at its highest level since the immediate aftermath of Black Wednesday in 1992."
1370	2011-10-20	Things are nowhere near as bad as they were in 1975, when an inflation rate in excess of 25% sent the Misery Index above 30, but there has been a marked deterioration over the past 12 months."
1371	2011-10-20	The relationship between high inflation and the sluggishness of activity is easy to understand."
1372	2011-10-20	The gap between prices and earnings – almost 4 percentage points if the RPI is used as the measure of inflation – shows that real incomes have shrunk over the past year at the fastest rate since the early 1980s."
1373	2011-10-20	That leaves less to spend on other items, which is why today''s inflation figures saw a fall in the cost of clothes and shoes."
1374	2011-10-20	The Bank of England and City economists are confident that inflation will come down during the course of 2012, because there will be no repeat of last year''s increases in oil prices and VAT."
1375	2011-10-20	The Misery Index will stay high in 2012, because falling inflation will be offset by higher unemployment, which is on course, as things stand, to hit 3 million."
1376	2011-10-20	Ford''s job expansion plans Ford workers will get at least $16,700 (£10-80-200) over the four-year contract, in the form of a $6,000 signing bonus, $7-00-200 in lump-sum and inflation protection payments and at least $3-70-200 in profit sharing this year."
1377	2011-10-20	House prices, when viewed over a long period, tend to rise at 1% above inflation ."
1378	2011-10-20	The squeeze on British households was starkly illustrated on Tuesday, when official data showed that inflation hit a three-year high in September, driven by soaring gas and electricity bills."
1379	2011-10-20	The Bank''s governor said the UK was suffering from a 1930s-style shortage of money and needed a second dose of quantitative easing to boost demand and prevent inflation falling too low."
1380	2011-10-20	It said the squeeze on real incomes caused by inflation running well ahead of wage increases and the impact of Osborne''s austerity programme were ""likely to continue to weigh on domestic spending""."
1381	2011-10-20	King admitted that inflation could breach 5% next month but said that would be the peak."
1382	2011-10-20	Analysts said the Bank was now clearly more concerned about the risks of recession than about the possibility of a rise in inflation ."
1383	2011-10-20	We worry that it does more to help the finance sector than the rest of the economy and could fuel further inflation at a time when living standards are already being squeezed."""
1384	2011-10-20	With unemployment now at a 17-year high, inflation more than likely heading for 5% this week and the eurozone crisis rumbling on, it''s a constant struggle to come up with a bold enough metaphor to encompass the crisis."
1385	2011-10-20	With food price inflation running at more than 5%, sales volumes at the major grocers have shrunk."
1386	2011-10-20	Yet like them, he has watched as the value of his retirement income has been massively eroded by inflation ."
1387	2011-10-20	Older people have been disproportionately affected by the latest burst of inflation because they spend a higher proportion of their income on essential items – which is where prices are going up fastest – such as on food and energy."
1388	2011-10-20	The ONS calculated pensioner inflation at 6.5% in the third quarter of 2011."
1389	2011-10-20	As a basic-rate taxpayer, he would need to find an account paying 6.5% to stop his cash being eroded by inflation ."
1390	2011-10-20	In the public sector you would hope you would get some sort of protection from inflation ,"" he said."
1391	2011-10-20	This week he will talk to them about going to university and how the interest they pay on their student borrowing is linked to RPI – generally the higher measure of inflation ."
1392	2011-10-20	I''ve got to tell them about how their student loan will go up in line with inflation ,"" he says."
1393	2011-10-20	The economy has barely grown over the last 12 months, unemployment is rising and consumers are tightening their belts, hit by high inflation of 5.2%, higher taxes and declining real wages (adjusted for inflation)."
1394	2011-10-20	The economy has barely grown over the last 12 months, unemployment is rising and consumers are tightening their belts, hit by high inflation of 5.2%, higher taxes and declining real wages (adjusted for inflation )."
1395	2011-10-20	Fisher saw the biggest danger in inflation falling too far."
1396	2011-10-20	But we doubt that they would have had an influence on the decision, given that inflation is very close to a peak and should soon start to fall sharply."
1397	2011-10-20	First time round, they felt that the £200bn of purchases raised the level of GDP by 1.5%-2%, increased inflation by 0.75%-1.5% and was therefore the equivalent to 150-300bp of rate cuts."
1398	2011-10-20	Monetarist economists, who are also obsessed with maintaining stable and low inflation , add that this spending increases the money supply."
1399	2011-10-20	Demand outstrips supply and creates inflation ."
1400	2011-10-20	Such is the astronomical need for extra funds by Italy, Spain (and maybe even France), that above-average inflation turns into hyperinflation."
1401	2011-10-20	The French and most Keynesian economists believe there is little prospect of the ECB creating even modest inflation when the euro economy is on its knees."
1402	2011-10-20	It will be pumping £75bn into the economy in the next four months by buying government bonds, casting aside fears about inflation ."
1403	2011-10-20	Germany''s Dax has climbed 0.6% while France''s CAC has gained 0.4%. 8.55am: Here is today''s agenda: • UK producer prices for September expected to show a pick-up in inflation (9.30am) • German industrial production figures for August (11am) • US non-farm payrolls for September likely to show a 55-00-200 to 60-00-200 gain in jobs (1.30pm) 9.43am: Factory gate inflation in Britain has climbed to …
1404	2011-10-20	Germany''s Dax has climbed 0.6% while France''s CAC has gained 0.4%. 8.55am: Here is today''s agenda: • UK producer prices for September expected to show a pick-up in inflation (9.30am) • German industrial production figures for August (11am) • US non-farm payrolls for September likely to show a 55-00-200 to 60-00-200 gain in jobs (1.30pm) 9.43am: Factory gate inflation in Britain has climbed to …
1405	2011-10-20	Germany''s Dax has climbed 0.6% while France''s CAC has gained 0.4%. 8.55am: Here is today''s agenda: • UK producer prices for September expected to show a pick-up in inflation (9.30am) • German industrial production figures for August (11am) • US non-farm payrolls for September likely to show a 55-00-200 to 60-00-200 gain in jobs (1.30pm) 9.43am: Factory gate inflation in Britain has climbed to …
1406	2011-10-20	Governor Sir Mervyn King said yesterday he expects consumer price inflation to rise to 5% soon but to fall back rapidly next year."
1407	2011-10-20	The Office for National Statistics reported this morning that annual producer output price inflation hit 6.3% last month, from 6% in August, and the highest rate since October 2008."
1408	2011-10-20	Worryingly for the Bank of England is that this greater willingness to raise prices may also be because firms believe that inflation is going to remain higher for longer than the MPC expects."
1409	2011-10-20	In the UK, factory gate inflation has jumped to a three-year high , while in Germany industrial production fell in August. 1.30pm: The US job figures are much stronger than expected: employers hired 103-00-200 more workers last month, while Wall Street was expecting just 60-00-200."
1410	2011-10-20	To sum up Friday: Credit rating agency Moody''s cut its ratings on 12 UK banks and building societies, including Lloyds TSB Bank and Royal Bank of Scotland Factory gate inflation in Britain climbed to its highest level in nearly three years In Germany, industrial output dropped in August, adding to other evidence that Europe''s powerhouse is slowing down US job figures were much stronger than exp…
1411	2011-10-20	But other economists, including Dhaval Joshi at BCA Research, argue that QE1 – combined with the effect of a much larger programme of asset purchases in the US – just handed banks lots of extra money which they used to speculate on commodities such as oil, boosting their price, pushing up inflation and making life even harder for cash-strapped consumers."
1412	2011-10-20	At the same time, Beijing has been trying to tame inflation , particularly rampant food prices, and bring speculation under control."
1413	2011-10-20	If China''s growth could be restrained, reducing its trade surplus with the rest of the world and taking the edge off global commodities inflation , it would be good for everyone."
1414	2011-10-20	That''s another of Thatcher''s legacies to thank her for then, along with similar handouts to the railway industry, the housing shortage caused by selling council houses (leading in turn to galloping inflation in the housing market), the run-down of manufacturing, the rampant madness of the financial services sector..."
1415	2011-10-20	Faced with growing warnings of a double-dip recession and a eurozone crisis, the Bank is setting aside fears about high inflation to increase its programme of quantitative easing (QE)."
1416	2011-10-20	King denied that the move would damage the UK economy by fuelling inflation , claiming that the rising cost of living would fall back sharply next year."
1417	2011-10-20	It argued that high inflation was mainly down to factors that would likely subside, such as higher energy prices."
1418	2011-10-20	We worry that it does more to help the finance sector than the rest of the economy and could fuel further inflation at a time when living standards are already being squeezed."""
1419	2011-10-20	Most economists had expected the monetary policy committee (MPC) to delay a decision on more QE until next month when it will have its newest forecasts for growth and inflation ."
1420	2011-10-20	The Nobel committee said the economists had enhanced the understanding of cause and effect in macro-economic modelling, allowing policymakers to better estimate the effect of their own policies and other influences such as falling productivity or rising inflation ."
1421	2011-10-20	Sims and Sargent have looked at many chicken-and-egg questions including whether central banks push up inflation through raising interest rates or whether they raise rates in anticipation of inflation rises already in the pipeline."
1422	2011-10-20	Sims and Sargent have looked at many chicken-and-egg questions including whether central banks push up inflation through raising interest rates or whether they raise rates in anticipation of inflation rises already in the pipeline."
1423	2011-10-20	Measuring how a rise in rates dampens inflation should be straightforward, but does it have a direct impact or does it depend what prices are pushing up inflation?"
1424	2011-10-20	Measuring how a rise in rates dampens inflation should be straightforward, but does it have a direct impact or does it depend what prices are pushing up inflation ?"
1425	2011-10-20	How much does the central bank anticipate rises and falls in inflation ?"
1426	2011-10-20	During the last couple of months, rather than hope for growth and a need for an inflation hedge, we have fear of a double dip."
1427	2011-10-20	But tomorrow''s money may not be worth as much as today''s – not as long as their savings account earns only a 3 percent interest rate while inflation lopes along at 6 percent or more."
1428	2011-10-20	Here in Wenzhou, known for its pen makers, textile producers and big cigarette lighter factories, business owners complain that they are struggling with inflation and rising prices for raw materials."
1429	2011-10-20	Even if we went through a time of slightly elevated inflation , the Fed shouldn''t lose credibility as a guardian of price stability."
1430	2011-10-20	That''s because once the economy returned to the target path, Fed policy – a commitment to ensuring nominal G.D.P. growth of 4 1/2 percent – would restrain inflation ."
1431	2011-10-20	Assuming normal real growth, the implied inflation target would be 2 percent – just what it is today."
1432	2011-10-20	This experience, Mr. Wapshott argues, hardened Hayek ""against those who advocated inflation as a cure for a broken economy."""
1433	2011-10-20	And he came to believe ""that those who advocated large-scale public spending programs to cure unemployment were inviting not just uncontrollable inflation but political tyranny."""
1434	2011-10-20	The Reserve Bank of India raised the rate to 8.5 percent, its 13th increase in the past 19 months in its campaign to tamp down inflation , which has been hovering around 10 percent for months now, even as the economy has begun to slow noticeably."
1435	2011-10-20	Acknowledging that its fight against inflation appeared to have helped slow the economy, although inflation remained stubbornly high, the central bank lowered its growth forecast to 7.6 percent for the current fiscal year, which ends next March."
1436	2011-10-20	Acknowledging that its fight against inflation appeared to have helped slow the economy, although inflation remained stubbornly high, the central bank lowered its growth forecast to 7.6 percent for the current fiscal year, which ends next March."
1437	2011-10-20	Beyond that, if the inflation trajectory conforms to projections, further rate hikes may not be warranted,"" he said."
1438	2011-10-20	Duvvuri Subbarao, governor of the central bank, is trying to control inflation , which is around 10 percent."
1439	2011-10-20	Some economists have accused it of sacrificing growth in a futile fight against inflation , which they argue has been fueled by forces that the central bank has little control over: aggressive government spending and high global commodity prices."
1440	2011-11-20	The Indian cabinet, though, seems persuaded that foreign retailers will bring better logistics and help to put a cap on inflation in food prices."
1441	2011-11-20	The admission for the first time that Greece might leave the euro caused early gyrations in markets across Europe . But the reversal of the ECB rate rises implemented earlier in the year, when inflation was a cause of concern, bolstered sentiment."
1442	2011-11-20	In 2010 average weekly household expenditure in the UK was £473.60 and as in previous years the biggest proportion went on transport, followed by housing costs such as rent and fuel bills, the Office for National Statistics said in its annual report into family spending . The weekly spend was down £2.40 from a year earlier when adjusted for rising inflation by using 2010 prices."
1443	2011-11-20	Growing alarm that the European debt crisis is dragging down prospects for the world economy was underlined as the Chinese Central Bank eased lending requirements, in the clearest signal that policy makers have switched course from curbing inflation to shoring up growth."
1444	2011-11-20	The public nature of this move ... is a clear signal that Beijing has decided that the balance of risks now lies with growth, rather than inflation ,"" wrote Stephen Green, Standard Chartered''s China macroeconomist, in a note."
1445	2011-11-20	Inflation , previously the core concern for Beijing, has fallen back from a three-year high of 6.5% in July to 5.5% last month."
1446	2011-11-20	But he also seeks to stress that recovery will come and he reasserts that the MPC sees inflation coming down rapidly from 5%."
1447	2011-11-20	Meanwhile the MPC will continue to underpin demand, consistent with getting back to the 2% inflation target and so with sound money. 4.31pm: Dominic adds that there is evidence that American shoppers are planning a serious spree."
1448	2011-11-20	Raj Badianim, economist at IHS Global Insight, has identified four priorities for the PM-in-waiting: • Overhaul the Labour Market - making it easier and cheaper for firms to hire, and fire, workers • More Decentralised Wage Bargaining - injecting greater pay flexibility, by breaking the link between wage rises and inflation • More Banking Sector Initiatives - IHS warns that Spanish banks are pack…
1449	2011-11-20	It examines what is happening to the real spending power, after inflation , of a household smack in the middle of the UK''s income distribution."
1450	2011-11-20	Deep slump The reason the squeeze has lasted for longer than expected is that inflation has been a lot higher than forecast over the past 18 months."
1451	2011-11-20	Inflation has been running at 5%-plus since the summer at a time when average earnings have grown at barely 2%."
1452	2011-11-20	The expectation is that real incomes will pick up again in subsequent years, partly because the weakness of the economy will lead to a sharply lower inflation rate."
1453	2011-11-20	It means that Britain''s trend growth (the rate at which output can expand without inflation picking up) is now considered to be lower than it was before the crash, at 2.3% a year."
1454	2011-11-20	Manufacturing now only accounts for just over 10% of the economy, so in itself the manufacturing PMI does not guarantee that the economy will contract in the fourth quarter, but with consumer spending squeezed by rising inflation and government spending restraint increasingly being felt, the chances of at least one quarter of negative activity are high."
1455	2011-11-20	A much more plausible explanation for the drop of almost 200-00-200 in employment in the three months to September is that consumer spending is suffering from the intense squeeze on real incomes caused by high inflation , rocketing fuel bills and January''s increase in VAT."
1456	2011-11-20	The annual inflation rate in September 2011 stood at 5.2%, meaning that real incomes are falling rapidly at a time when public spending cuts are starting to bite."
1457	2011-11-20	Speaking in New York, Posen said it was a mistake to simply worry about inflation or deflation: It''s about very large real shocks bumping the economy up and down around a relatively austere, low-growth path."
1458	2011-11-20	You can watch it live here . The session is a chance for MPs to ask the Bank about its recent quarterly inflation report, and is also taking evidence from Paul Fisher, Martin Weale and Ben Broadbent (all members of the Monetary Policy Committee) 2.42pm: Traders in the City and on Wall Street are reacting to the OECB''s warning of a global slowdown, and denials of an Italian rescue package, by dri…
1459	2011-11-20	The fact that the interest rate offered is around the inflation rate means no profit for investors."
1460	2011-11-20	During the period now wistfully known as the Great Moderation – the period of steady growth and low inflation in much of the developed world that ended in 2007 – government bond markets were a haven of calm, untouched by the ""irrational exuberance"" of, say, the dotcom bubble."
1461	2011-11-20	Inflation across the eurozone remained steady at 3% in November for the third month in a row."
1462	2011-11-20	Shehan Mohamed, economist at the Centre for Economics and Business Research, reckons that rate cut could come as soon as next month: With the outlook for global growth looking less rosy, Eurozone inflation is likely to fall back."
1463	2011-11-20	Lending money freely to already indebted nations worsens the mismatch between demand and supply and triggers inflation ."
1464	2011-11-20	Fears of inflation are also misplaced."
1465	2011-11-20	While inflation stands at 5%, earnings rose at less than half that pace in the three months to September, going up 1.7% on a year earlier."
1466	2011-11-20	Overall, the rise in unemployment and weakness of earnings growth relative to inflation continue to place substantial pressures on household finances – squeezing real incomes, suppressing confidence and leading to increased precaution among consumers."
1467	2011-11-20	Experts reckon that unemployment could fall next year by 100-00-200, inflation will go back down below 2% and, crucially, after a decade of effective wage-cuts, real incomes (PDI) are rising on the back of decent pay rises negotiated by unions - under the benign eye of the Merkel government."
1468	2011-11-20	) Forget the ECB: what we need to solve the crisis is for German consumers to spend, spend, spend and buy up loads of eurozone imports (without borrowing, of course). 9.32am: Just in - UK inflation eased slightly last month."
1469	2011-11-20	The Retail Prices Index rose by 5.4% on a year-on-year basis (down from 5.6% in September) and was flat compared with the previous month. 9.12am: Here''s a quick agenda for today: • UK inflation for October - 9.30am GMT • Eurozone GDP data for Q3 - 10am GMT / 11am CET • Spanish debt auction - morning • Greek debt auction - morning • US advance retail sales - 1.30pm GMT / 8.30am Eastern 9.09am: Fr…
1470	2011-11-20	With UK inflation data already being released this morning, there''ll be plenty of statistics to digest."
1471	2011-11-20	The Bank also cut its inflation forecasts and predicted inflation would fall below the government-set target of 2% by the end of next year, paving the way for it to widen its quantitative easing (QE) programme, which involves the Bank buying up assets in the financial markets and thereby putting more cash into the economy."
1472	2011-11-20	The Bank also cut its inflation forecasts and predicted inflation would fall below the government-set target of 2% by the end of next year, paving the way for it to widen its quantitative easing (QE) programme, which involves the Bank buying up assets in the financial markets and thereby putting more cash into the economy."
1473	2011-11-20	For those still in work, life is getting more expensive with wage growth at 1.7% dwarfed by 5% inflation . King said he sympathised with the people he met on his visits around the UK who were suffering as they tried to keep their businesses going and to stay afloat despite the squeeze on incomes."
1474	2011-11-20	The first test of the ECB''s new boss, Italy''s Mario Draghi, comes on Thursday with a discussion over whether to reverse interest rate rises imposed earlier this year when there were more concerns about inflation than recession in the eurozone."
1475	2011-11-20	The data will add to expectations that Beijing will lean more towards policies that support growth than ones that fight inflation ."
1476	2011-11-20	The policy makers'' principal goal is to tamp down inflation , which has played a repeated role in causing social unrest, including during the 1989 Tiananmen Square protests."
1477	2011-11-20	Despite a goal of limiting inflation to no more than 4 percent a year, prices have stubbornly remained about 6 percent higher this autumn than a year ago for consumers based on official gauges – and up to twice that by the estimate of many private economists."
1478	2011-11-20	The friends were seeking to earn more than the meager, regulated interest paid on bank deposits, currently 3.5 percent for a one-year certificate of deposit – a rate so low that, with 6 percent inflation , bank deposits actually lose buying power."
1479	2011-11-20	The government has pushed up interest rates and set limits on bank lending, deliberately engineering a credit crunch with the goal of slowing inflation as well as making it harder for speculators to borrow money."
1480	2011-11-20	As it purchases government bonds, the central bank has been taking steps to try to remove any possibility of causing inflation through that action."
1481	2011-11-20	Food inflation in recent months has been hovering near 10 percent."
1482	2011-11-20	The government has pushed up interest rates and set limits on bank lending, deliberately engineering a credit crunch with the goal of slowing inflation as well as making it harder for speculators to borrow money."
1483	2011-12-20	Ofgem is unique among Britain''s regulators in capping its cost increases to 3% below inflation ."
1484	2011-12-20	Ofgem will keep capping cost increases to 3% below inflation in the next control period (2010-15) with planned savings of £12.5m,"" the spokesman said."
1485	2011-12-20	Like most economies, India is struggling with high inflation and slowing growth, but its highly educated workforce and skills in growth areas from IT and services to engineering will push the economy into fifth place."
1486	2011-12-20	S&P has cut its 2012 real GDP growth (that''s GDP adjusted for inflation ) forecasts for France to 0.5% from 0.8%, Germany to 0.8% from to 1%, and Italy to 0.1% from 0.2%."
1487	2011-12-20	Delors criticised Germany for its insistence that the European Central Bank must not support debt-stricken members for fear of fuelling inflation ."
1488	2011-12-20	Monetary policy will be eased as inflation becomes a non-issue in advanced economies (and a lesser issue in emerging markets)."
1489	2011-12-20	The dramatic bounceback comes as the latest government figures show wages for the majority of Americans are failing to keep up with inflation ."
1490	2011-12-20	Here''s a few predictions: • Eurozone GDP to contract by around 0.7% overall in 2012, with declines in the fourth quarter of 2011 and the first half of 2012 followed by only gradual recovery. • We expect the ECB to respond to the likely eurozone GDP contraction in the fourth quarter of 2011 and the early months of 2012 by cutting interest rates further. • Eurozone consumer price inflation still s…
1491	2011-12-20	He has stressed that the bank''s inflation mandate forces it to tackle deflation – falling prices – just as aggressively as inflation."
1492	2011-12-20	He has stressed that the bank''s inflation mandate forces it to tackle deflation – falling prices – just as aggressively as inflation ."
1493	2011-12-20	If, as expected, a sharp downturn takes hold of the eurozone over the next few months, inflation could slip well below the ECB''s 2% target."
1494	2011-12-20	UK inflation : Inflationary pressures should ease this year as lower commodity prices take the heat off the consumer."
1495	2011-12-20	The group seems to admit as much earlier in its statement: the Big Price Drop campaign ""has significantly reduced the rate of inflation in the business""."
1496	2011-12-20	In other words, there is still inflation on the shelves – prices overall are up on a year ago, just not by as much as they would have been without the price ""drop""."
1497	2011-12-20	The pension reform includes the end of the inflation indexation on some pension bands and the minimum pension age will rise to 66 by 2018 (instead of 2026)."
1498	2011-12-20	In the UK, the economic data shows inflation shooting up to 3.7% in December, prompting growing speculation that the Bank of England will raise interest rates by the spring."
1499	2011-12-20	February News that inflation rose to 4% in January, the highest annual rate in more than two years, prompts a predictable response."
1500	2011-12-20	Portugal negotiates a €78bn (£70bn) bailout deal , while the economic thinktank, the Paris-based OECD, says the UK will have to start raising interest rates to prevent inflation ."
1501	2011-12-20	Italy''s prime minister, Silvio Berlusconi, also says he''s off as interest rates on Italian bonds rise above 7% . In the UK there is some good news, as figures show GDP was stronger than expected in the third quarter , growing by 0.5%, while inflation is also starting to fall."
1502	2011-12-20	Despite your understandable aversion to inflation , you appreciate that the danger of collapse is now a much bigger threat,"" Radek Sikorski, the Polish foreign minister, countered last week in a speech in Berlin."
1503	2011-12-20	Photograph: Suzanne Plunkett/Bloomberg News In the long term, though,O''Neill acknowledged that without major changes -- including Germany accepting a higher inflation rate than it would like -- the eurozone may not survive in its current form."
1504	2011-12-20	Constable said: ""High-street retailers are facing rent rises and wage inflation which is coupled with a drop in sales...for many retailers, the numbers simply don''t add up."""
1505	2011-12-20	But Mr. Singh and his backers have argued that foreign retailers could help reduce chronically high food inflation – which has run around 10 percent for the last year, on top of 20 percent increases the year before."
1506	2011-12-20	Tuition increases have been outpacing inflation for years, a trend accelerated by state budget cuts."
1507	2011-12-20	Because the median hourly wage, adjusted for inflation , has been falling, there''s really no other way to explain why the median new house built in the United States in 2007 was about 50 percent larger than its counterpart in 1970."
1508	2011-12-20	Eight states will ring in the New Year with a higher minimum wage, under state laws that require wage floors to keep apace with inflation ."
1509	2011-12-20	Adjusting for inflation , the federal wage floor was highest in 1968."﻿1
1510	2012-01-20	Despite the fall in inflation , prices are still rising more quickly than wages."
1511	2012-01-20	He believes the MPC is free to announce as much QE as needed to meet its inflation target without being distracted by concerns over gilt market supply."
1512	2012-01-20	In February the MPC will have a new set of growth and inflation forecasts."
1513	2012-01-20	The previous predictions in November showed inflation heading back below the Bank''s 2% target, ending up at some 1.3% in two years'' time."
1514	2012-01-20	The sizeable projected inflation undershoot, and the belief that the February Inflation Report projections will be similar, have reinforced the view more QE in February is inevitable."
1515	2012-01-20	The sizeable projected inflation undershoot, and the belief that the February Inflation Report projections will be similar, have reinforced the view more QE in February is inevitable."
1516	2012-01-20	Households are still facing high inflation , which continues to run at more than double average employee pay growth, and is squeezing incomes in real terms."
1517	2012-01-20	With inflation due to ease markedly in 2012, this may alleviate some of this income squeeze, but with unemployment hitting a new 17-year high and due to rise further in coming months, any boost to spending from lower inflation this year may be offset by a reluctance to spend due to rising joblessness and concerns about job security."
1518	2012-01-20	With inflation due to ease markedly in 2012, this may alleviate some of this income squeeze, but with unemployment hitting a new 17-year high and due to rise further in coming months, any boost to spending from lower inflation this year may be offset by a reluctance to spend due to rising joblessness and concerns about job security."
1519	2012-01-20	The signs are that eurozone inflation , boosted last year by higher oil and energy prices, is waning."
1520	2012-01-20	Meanwhile, Kantar Worldpanel, which produced the data, said grocery inflation was 5.7% for the 12-week period, another decrease from the peak of 6.2% reported for November last year."
1521	2012-01-20	There is also plenty of economic data to tickle the appetite, including eurozone inflation for December, and a healthcheck on Britain''s construction sector."
1522	2012-01-20	Elsewhere, Greece''s warning yesterday that it might quit the euro in three months has ratcheted up the tension -- we''ll be watching for further developments in Athens. 7.42am: Here''s an agenda of today''s main events: • Eurozone Services PMI - 8.58am GMT (9.58am CET) • UK construction PMI - 9.30am GMT (10.30am CET) • Eurozone inflation for December - 10am GMT (11am CET) • UK auction of £3.75bn…
1523	2012-01-20	If you''re facing a pay freeze or struggling to keep pace with UK inflation , then the fate of the euro may slide down your list of priorities..."
1524	2012-01-20	Simply put, there are better (but riskier?) returns elsewhere..... 10.06am: Eurozone inflation has fallen, bringing some relief to the region''s consumers."
1525	2012-01-20	And Marc Ostwald of Monument Securities pointed out that the yield of just 1.93% means that people who bought the debt will see their returns comprehensively eroded by inflation : For all that Germany it is a safe-haven, the fact of the matter is inflation is in the high 2s still and a yield of 1.93% over 10 years doesn''t get you anything in real terms. 11.12am: While the City were digesting Ger…
1526	2012-01-20	And Marc Ostwald of Monument Securities pointed out that the yield of just 1.93% means that people who bought the debt will see their returns comprehensively eroded by inflation: For all that Germany it is a safe-haven, the fact of the matter is inflation is in the high 2s still and a yield of 1.93% over 10 years doesn''t get you anything in real terms. 11.12am: While the City were digesting Germ…
1527	2012-01-20	Bloomberg has the skinny . Orders, adjusted for seasonal swings and inflation , slipped 4.8% from October, when they surged a revised 5%, the economy ministry in Berlin said in a statement today."
1528	2012-01-20	The falling back in eurozone consumer price inflation to 2.8% in December from a three-year high of 3.0% over the three months to November should be only the start of an appreciable retreat in inflation over the coming months."
1529	2012-01-20	The falling back in eurozone consumer price inflation to 2.8% in December from a three-year high of 3.0% over the three months to November should be only the start of an appreciable retreat in inflation over the coming months."
1530	2012-01-20	We expect eurozone consumer price inflation to be back below 2.0% before mid-2012 as weakened economic activity and high and rising unemployment reduce underlying price pressures and base effects become increasingly favourable due to the waning impact of the sharp increases in oil and commodity prices in late-2010/early-2011."
1531	2012-01-20	The fact that the decision to cut interest rates in December was only taken as a result of a majority decision indicates that the ECB will probably be reluctant to trim interest rates again as soon as in January and they will also not be pleased to see that the European commission''s business and consumer confidence survey showed that consumers'' inflation expectations rose in December."
1532	2012-01-20	Noyer also said the European Central Bank can continue to refinance banks ""without risk"" and that the ECB expects the inflation rate will decline. 8.45am: Fresh data from the ECB shows that overnight deposits at the central bank last night were up to €455.3bn - another new high."
1533	2012-01-20	It''s undoubtedly, a difficult tough year,"" but he hopes inflation will fall in 2012."
1534	2012-01-20	Inflation has been stubbornly high and that had an effect on household income last year and so consumers felt particularly squeezed."
1535	2012-01-20	Looking into 2012 one of the trends I hope to see happen is a fall in the level of inflation and so therefore households feeling under less pressure than they did in 2011. 8.08am: The FTSE 100 has opened up 0.2%."
1536	2012-01-20	The lure of free healthcare, free bus passes and pensions rising in line with inflation (5.2% when benefits were set) only adds to the UK''s attractiveness."
1537	2012-01-20	Taking into consideration inflation and subsequent real wage levels, that is two and a half times less than the £18 it was worth in 1994 when it was legislated."
1538	2012-01-20	Britain, it has to be said, has taken a different attitude to debt repayment than mainland Europe . We have allowed inflation to rip, something that devalues our currency."
1539	2012-01-20	So anyone who has lent money to Britain has already suffered something like a 30% cut in the repayment value of the debt following a 25% fall in the rate of exchange and 5% rise in inflation ."
1540	2012-01-20	Inflation has remained low, thanks to the stubbornly orthodox European Central Bank and its high interest rate policy (something that also contributed to the high exchange rate in the first half of last year)."
1541	2012-01-20	For some reason, the ratings agencies refuse to punish countries that devalue through exchange rates and inflation ."
1542	2012-01-20	A devalued currency and a bit of inflation is not enough."
1543	2012-01-20	However, that £1.2m figure would now amount to £1.6m if adjusted for inflation in the intervening period."
1544	2012-01-20	For example, if evidence of future economic strength makes a government worry about economic overheating and inflation , it might try to cool domestic demand by raising taxes and lowering government spending."
1545	2012-01-20	Photograph: Chris Ison/PA Industry leaders have warned that mass discounting failed to kickstart a recovery on Britain''s high streets this Christmas, with total sales likely to be lower than last year once inflation is taken into account."
1546	2012-01-20	If November''s consumer prices inflation of 4.8% is stripped out of that number, it would mean that sales fell in real terms as fewer goods were shifted, the BRC added."
1547	2012-01-20	We are not very optimistic that growth will be significant, and if you include inflation it will almost certainly be down on last year,"" said a BRC spokeswoman."
1548	2012-01-20	Sooner or later, policymakers will understand that the real threats are mass unemployment and deflation, not inflation and the size of budget deficits."
1549	2012-01-20	The Fed could decide to undermine its own profitability if it concluded that the pace of inflation was increasing."
1550	2012-01-20	The Fed also is under relentless assault from Republican presidential candidates who have said that its policies are doing little good and will eventually spur inflation ."
1551	2012-02-20	UK inflation falls as shops discount and VAT hike falls out • Consumer price index drops from 4.2% in December to 3.6% • Retail price index falls from 4.8% to 3.9% Tuesday 14 February 2012 17.32 GMT First published on Tuesday 14 February 2012 17.32 GMT Bank of England governor Sir Mervyn King is likely to signal on Wednesday that he stands ready to unleash a fresh round of quantitative easing if …
1552	2012-02-20	UK inflation falls as shops discount and VAT hike falls out • Consumer price index drops from 4.2% in December to 3.6% • Retail price index falls from 4.8% to 3.9% Tuesday 14 February 2012 17.32 GMT First published on Tuesday 14 February 2012 17.32 GMT Bank of England governor Sir Mervyn King is likely to signal on Wednesday that he stands ready to unleash a fresh round of quantitative easing if …
1553	2012-02-20	The confirmation that inflation is falling is likely to encourage the MPC to continue to gradually expand QE in order to give more support to the economy,"" said Michael Saunders, UK economist at Citi."
1554	2012-02-20	King has long predicted that inflation would start to fall back towards the Bank''s 2% target once one-off effects such as the VAT rise and last year''s spike in oil prices started to ease."
1555	2012-02-20	But when he sets out his latest assessment of the prospects for the economy at quarterly inflation report briefing on Wednesday, the governor is likely to repeat the sobering message, spelled out in an open letter to the chancellor, that, ""although inflation is now falling broadly as expected, the process of rebalancing still has a long way to go."
1556	2012-02-20	But when he sets out his latest assessment of the prospects for the economy at quarterly inflation report briefing on Wednesday, the governor is likely to repeat the sobering message, spelled out in an open letter to the chancellor, that, ""although inflation is now falling broadly as expected, the process of rebalancing still has a long way to go."
1557	2012-02-20	Under the terms of the Bank''s independence, laid down by Gordon Brown in 1997, the governor must write to the chancellor each time inflation remains more than 1 percentage point above or below the government''s 2% target for more than three months."
1558	2012-02-20	The unwelcome contribution of sluggish growth and high inflation over the past two years is a reflection of the need for the economy to rebalance following the financial crisis and associated deep recession, together with rises in the costs of energy and imports,"" King wrote."
1559	2012-02-20	The Bank''s monetary policy committee expects inflation to fall rapidly throughout 2012."
1560	2012-02-20	Consumer price inflation should fall appreciably further,"" he added."
1561	2012-02-20	However, Brendan Barber, general secretary of the TUC, stressed that despite the decline in inflation , living standards are still falling for many in Britain."
1562	2012-02-20	Over the past two months, inflation has fallen by 1.2 percentage points."
1563	2012-02-20	On the wider retail price index measure, which includes housing costs, inflation fell to 3.9%, from 4.8% in December, the ONS said."
1564	2012-02-20	High inflation , and the resulting belt-tightening by workers who have faced declining real incomes, was blamed for much of the shortfall in economic growth in 2011 , with GDP expanding by just 0.9%."
1565	2012-02-20	It also auctioned €2.5bn at yields of 2.3%. 9.35am: UK inflation data is just in, showing a drop in the rising cost of living."
1566	2012-02-20	Osborne will get his chance to rebut Balls in a few minutes – he''s due on the Today programme at 8.10am. 7.54am: Moody''s warning is the headline news on a busy day for economic data – including the latest UK inflation reading."
1567	2012-02-20	Here''s today''s agenda: • UK inflation (CPI and RPI) - 9.30am GMT • Portuguese GDP for Q4 2011 10am GMT / 11am CET • Greek GDP for Q4 2011 10am GMT / 11am CET • German ZEW economic sentiment survey -10am GMT / 11am CET • Eurozone industrial production - 10am GMT / 11am CET • US Treasury secretary Tim Geithner testifies to the Senate Finance Committee - 3pm GMT / 10am EST Bond auctions: • Italy a…
1568	2012-02-20	There is little sign that pay is starting to pick up, with average earnings up 2% on a year earlier, according to the ONS – well below the rate of inflation , which dropped to 3.6% last month."
1569	2012-02-20	What reads as a cautious 2012 outlook confirms our belief that input cost inflation will continue to be a factor."
1570	2012-02-20	David Winnick, MP for Walsall North: ""The current [ inflation ] rate is over 12%, yet the workers are being offered a wage rise of only 3.8%."""
1571	2012-02-20	As expected, the first quarter has been adversely impacted by the uncertain economic environment across Europe, input cost inflation and the ongoing disruption in the Middle East and North Africa."
1572	2012-02-20	The truth is, in fact, that Poland is nowhere near to meeting the conditions for adoption, with its budget deficit way above the 3%-of-GDP limit and inflation too high, not to mention the volatility of its currency."
1573	2012-02-20	King said that Germans typically attribute their strength to ""hard work, low inflation , and running a trade surplus"", adding."
1574	2012-02-20	He is worried they are focussing too much on current inflation , which is well above the government-set target, rather than the outlook for inflation - which the committee has said it sees falling."
1575	2012-02-20	He is worried they are focussing too much on current inflation, which is well above the government-set target, rather than the outlook for inflation - which the committee has said it sees falling."
1576	2012-02-20	Eurozone inflation for January has been revised down to 2.6%, from 2.7%."
1577	2012-02-20	Analysts say that''s good news for the region, but warn that the high oil price is likely to lead to ''stickier'' inflation ."
1578	2012-02-20	Howard Archer of IHS Global Insight explains: Stickier inflation would be a blow to Eurozone recovery prospects as it will squeeze consumers'' purchasing power further while high oil prices will pressurize companies'' margins."
1579	2012-02-20	Stickier inflation is also likely to make the ECB even more reluctant to cut interest rates further in the near term at least."
1580	2012-02-20	Here''s the agenda: • UK Treasury Committee hearing on the Bank of England inflation report - 9.45am • European Central Bank announces LTRO details - 10.15am GMT • The Netherlands parliament votes on Greek aid package – from 11am GMT • Finnish parliament votes on Greek aid package – from noon GMT • Federal Reserve chair Ben Bernanke testifies to Congressional Financial Services Committee - 3pm GM…
1581	2012-02-20	At a press conference to discuss the Bank of England''s new quarterly inflation report, King refused to go into details, telling reporters: As you would expect, the government and the Bank together have been discussing a range of policy options and devising contingency plans."
1582	2012-02-20	He predicted (at today''s Bank press conference) that it will be the top item on the agenda when the G20 meets in Mexico, but admitted that there is not much that anyone can do about a future eurozone disaster until it happens. 11.11am: Larry Elliott, our economics editor, is attending the Bank of England press conference on the quarterly inflation report."
1583	2012-02-20	Here''s Larry''s early take: Mervyn King is happy to see inflation fall but still gloomy about outlook for UK."
1584	2012-02-20	On inflation , the Bank raised its forecast for CPI in the medium-term (in two year''s time) to around 1.8%."
1585	2012-02-20	Yet Fisher, the Bank''s director of markets, also admitted that the Bank fears oil prices could push up inflation ."
1586	2012-02-20	Just as we see inflation starting to fall back towards target – it''s halfway back from its peak – we don''t want it to be blown off course again, upwards, from a shock like that. 7.49am: Right, here is today''s agenda: • UK fourth-quarter GDP, second estimate - 9.30am GMT • German fourth-quarter GDP • Italian bond auction - 10am GMT • Greece to formally launch debt swap offer 7.44am: Part-nation…
1587	2012-02-20	Adjusting for inflation , the government is borrowing at virtually zero cost."
1588	2012-02-20	The signs of new salesmanship from Mr. Mukherjee are a notable departure from his demeanor, and that of other Indian officials, for much of 2011, even as their economy was slowing and inflation was gathering steam."
1589	2012-02-20	Taking into account the different inflation rates in the two counties, the effective increase is closer to 12 percent."
1590	2012-02-20	Adjusting for inflation , the government is borrowing at virtually zero cost."
1591	2012-02-20	The signs of new salesmanship from Mr. Mukherjee are a notable departure from his demeanor, and that of other Indian officials, for much of 2011, even as their economy was slowing and inflation was gathering steam."
1592	2012-02-20	The average price paid for items at Macy''s and Bloomingdale''s rose 9 percent in the quarter, because of some inflation in commodity costs and better sales of expensive items like jewelry."
1593	2012-02-20	The 1980 Republican platform denounced ""the severing of the dollar ''s link with real commodities in the 1960s and 1970s,"" which it blamed for inflation ."
1594	2012-02-20	Mr. Aida said he was not persuaded the bank would take a strong enough stance toward inflation ."
1595	2012-03-20	Consumer spending UK''s biggest dry cleaner hit by consumer slowdown Workers squeezed by a combination of near-stagnant wages and high inflation appear to be cutting back on dry cleaning Workers appear to be waiting longer before getting suits dry cleaned."
1596	2012-03-20	Meanwhile workers squeezed by a combination of near-stagnant wages and high inflation appear to be cutting back on dry-cleaning spending, for example by waiting longer before getting suits laundered."
1597	2012-03-20	Other ECB policymakers have similar qualms, saying it could fuel imbalances in the euro area and stoke inflation ."
1598	2012-03-20	Gilt yields, which are used as a rule-of-thumb guide to the future income of pension funds and of the likely inflation rate, have crashed, thus widening pension shortfalls."
1599	2012-03-20	Exacerbated by the weak pound, the annual inflation rate rose to above 5%, which squeezed consumer spending power and put the brake on economic recovery."
1600	2012-03-20	That equals a 3.7% rise on a year ago, which higher inflation currently running at 2.7%."
1601	2012-03-20	As several commentators have already noted, the ECB will be disappointed with the prospect of inflation creeping up again - just when it looked the eurozone was beginning to stabilise."
1602	2012-03-20	Howard Archer, of IHS Global Insight, reckons: Following on from news that Eurozone consumer price inflation edged back up to 2.7% in February from 2.6% in January, this fuels (no pun intended – well maybe!) concern that higher oil prices will lead to inflation being markedly stickier than hoped for over the coming months, thereby maintaining a significant squeeze on consumers'' purchasing power …
1603	2012-03-20	Howard Archer, of IHS Global Insight, reckons: Following on from news that Eurozone consumer price inflation edged back up to 2.7% in February from 2.6% in January, this fuels (no pun intended – well maybe!) concern that higher oil prices will lead to inflation being markedly stickier than hoped for over the coming months, thereby maintaining a significant squeeze on consumers'' purchasing power …
1604	2012-03-20	Inflation Inflation ''shopping basket'' includes tablet computers and Twilight Announcement by Office for National Statistics of goods used to measure inflation is a portrait of the way we shop now The inflation shopping basket now includes teenage fiction such as the Twilight series."
1605	2012-03-20	Inflation Inflation ''shopping basket'' includes tablet computers and Twilight Announcement by Office for National Statistics of goods used to measure inflation is a portrait of the way we shop now The inflation shopping basket now includes teenage fiction such as the Twilight series."
1606	2012-03-20	Inflation Inflation ''shopping basket'' includes tablet computers and Twilight Announcement by Office for National Statistics of goods used to measure inflation is a portrait of the way we shop now The inflation shopping basket now includes teenage fiction such as the Twilight series."
1607	2012-03-20	Inflation Inflation ''shopping basket'' includes tablet computers and Twilight Announcement by Office for National Statistics of goods used to measure inflation is a portrait of the way we shop now The inflation shopping basket now includes teenage fiction such as the Twilight series."
1608	2012-03-20	Photograph: Andrew Cooper Inflation Inflation ''shopping basket'' includes tablet computers and Twilight Announcement by Office for National Statistics of goods used to measure inflation is a portrait of the way we shop now First it was the clunky old PC."
1609	2012-03-20	Photograph: Andrew Cooper Inflation Inflation ''shopping basket'' includes tablet computers and Twilight Announcement by Office for National Statistics of goods used to measure inflation is a portrait of the way we shop now First it was the clunky old PC."
1610	2012-03-20	Photograph: Andrew Cooper Inflation Inflation ''shopping basket'' includes tablet computers and Twilight Announcement by Office for National Statistics of goods used to measure inflation is a portrait of the way we shop now First it was the clunky old PC."
1611	2012-03-20	Now, the age of the computer tablet has been marked by its inclusion in the basket of goods and services used by the government to calculate the annual inflation rate."
1612	2012-03-20	The Bank of England needs to know what consumers are spending their money on so from now on the monthly inflation figures will include sales of the Apple iPad and Samsung''s Galaxy Tab, the latest phase in making computing smaller, lighter and more portable."
1613	2012-03-20	Heading for statistical obscurity are step ladders (not because they have fallen into disuse by builders and handymen but because a near-alternative is included) and glass ovenware casserole dishes, now found in theatrical revivals of Abigail''s Party but not in the inflation basket."
1614	2012-03-20	In addition, the ONS has recognised the increasing tendency of households to pay for their telephone, television and internet in one package by including bundled communication services in the monthly inflation count."
1615	2012-03-20	Tuesday''s announcement marks the latest stage in a 98-year process to make the inflation figures more accurate."
1616	2012-03-20	Since 1996, there have been two key measures of inflation calculated by the ONS: the RPI and the consumer price index (CPI), the yardstick used by the Bank of England to set interest rates."
1617	2012-03-20	The CPI measure showed the annual inflation rate in January at 3.6%, almost double the official target of 2%, but well down on last autumn''s peak of 5.2%."
1618	2012-03-20	The second change affects how Tesco takes inflation into account when increasing staff pensions each year."
1619	2012-03-20	CPI inflation has tended to be lower than RPI inflation and studies have suggested that this type of change could leave some older people thousands of pounds worse off over the next 10 years."
1620	2012-03-20	CPI inflation has tended to be lower than RPI inflation and studies have suggested that this type of change could leave some older people thousands of pounds worse off over the next 10 years."
1621	2012-03-20	The spokeswoman added that while many schemes cap inflation at 2.5%, it is keeping the current cap at 5%."
1622	2012-03-20	This is especially important in times of higher than normal inflation , like now."""
1623	2012-03-20	In the west, yellow gold has been falling steadily out of fashion since the Gerald Ratner years; now a combination of high inflation , low interest rates and economic downturn is making it more expensive than ever (gold prices reached an all-time high of £1-20-207 an ounce last year, and they''re predicted to go even higher by the end of 2012)."
1624	2012-03-20	Complete control of its currency (and the ability to print as much as it wants, regardless of the inflationary consequences), and full fiscal transfers within the union, allowing richer states to subsidise poorer ones. 9.32am: Just in - UK inflation fell again last month, but not as fast as economists had expected."
1625	2012-03-20	More details here . 8.10am: Today''s agenda includes two pieces of UK economic data, and an appearance by US treasury secretary Tim Geithner this afternoon to doscuss ""the state of the international financial system"". • UK inflation data for February: 9.30am GMT • UK CBI industrial trends for March: 11am GMT • US Treasury secretary Tim Geithner testifies to the House Financial Services committe…
1626	2012-03-20	And in the UK, the latest inflation data will be closely watched ahead of tomorrow''s Budget."
1627	2012-03-20	Euro-area March inflation data."
1628	2012-03-20	However, the threat of inflation has not deterred investors despite the bounce back in oil after yesterday''s stories about an Anglo-American plan to release strategic reserves . Brent crude is up $1.27 at $123.87 but the Dow on Wall Street was up by 20 points in early trading today."
1629	2012-03-20	Britain has, for decades, been a nation that has lived beyond its means, as shown by the relentless deterioration in the balance of trade and the tendency to have a higher inflation rate than countries where consumption and production have been better balanced."
1630	2012-03-20	First-class prices will no longer be set by the regulator, Ofcom said, although it introduced a seven-year price cap of 55p for second-class stamps, index-linked to the consumer price index rate of inflation ."
1631	2012-03-20	That is bad news for both inflation and consumer confidence. 2."
1632	2012-03-20	Risk of persistently high inflation : All in all, we calculate that in a scenario where oil prices surge to $150 per barrel, CPI inflation in the UK would be at least 1% higher at the end of this year than we have assumed in our base case."
1633	2012-03-20	Risk of persistently high inflation: All in all, we calculate that in a scenario where oil prices surge to $150 per barrel, CPI inflation in the UK would be at least 1% higher at the end of this year than we have assumed in our base case."
1634	2012-03-20	That would mean inflation ends the year a little above 3% rather than the near 2% that we and most other forecasters assume. 5."
1635	2012-03-20	The value of savings is eroded: If inflation out-paces interest rates, then it means the ''real'' value of savings will fall."
1636	2012-03-20	For example, with interest rates around 0.5% but inflation running at 4%, the real return on savings is falling. 6."
1637	2012-03-20	High inflation makes it hard for the Bank of England to support economic growth through low interest rates: The Bank of England''s target for CPI inflation is 2% year-on-year with a tolerance threshold of 1% either side of that."
1638	2012-03-20	High inflation makes it hard for the Bank of England to support economic growth through low interest rates: The Bank of England''s target for CPI inflation is 2% year-on-year with a tolerance threshold of 1% either side of that."
1639	2012-03-20	If inflation looks likely to persist above that level, then it is less likely that the Bank of England will support economic growth with further policy easing (i.e. quantitative easing) and might even have to raise interest rates more quickly than were it not for elevated oil prices."
1640	2012-03-20	For example, inflation was close to 5% when the Bank engaged in the latest round of quantitative easing. 7."
1641	2012-03-20	Inflation hurts economic growth: The causality between growth and inflation has run in reverse over the last year."
1642	2012-03-20	Inflation hurts economic growth: The causality between growth and inflation has run in reverse over the last year."
1643	2012-03-20	High inflation has dampened growth."
1644	2012-03-20	Conventional wisdom might have argued that weak growth would have led to slow inflation ."
1645	2012-03-20	The great hope for 2012 is that slowing inflation will help growth to resume an upward trajectory."
1646	2012-03-20	More specifically, if inflation falls sharply it will reverse the squeeze on household spare cash, in turn helping to revive consumer spending."
1647	2012-03-20	If oil rises to $150 a barrel we will probably still see a slowdown in inflation and a recovery in growth, though not quite as impressive as would have been the case with lower energy prices. 9."
1648	2012-03-20	The government will face a higher interest burden on the portion of the national debt that is linked to inflation ; b."
1649	2012-03-20	Pay pressures were meanwhile again extremely muted, providing good news on the inflation front but bad news for hopes of a further revival in consumer spending."
1650	2012-03-20	High inflation and weak wage growth have led to a prolonged period of negative real earnings growth that has eroded consumers'' purchasing power and led to household consumption making a negative contribution to GDP growth last year."
1651	2012-03-20	We expect household consumption to start increasing towards the end of the year mainly as inflation pressures ease."
1652	2012-03-20	Students are able to borrow at an interest rate based on RPI inflation and have to make repayments only when their earnings exceed £21-00-200 a year."
1653	2012-03-20	Today, ENRC blamed rising costs for its weak financial performance, citing wage and energy inflation and a bigger bill linked to the price of raw materials used by its manufacturing operations."
1654	2012-03-20	Rival Kazakhmys this month reported real inflation in Kazakhstan at almost three times the official rate."
1655	2012-03-20	That followed comments from Bank governor Mervyn King and other policymakers playing down the chances of more money printing . QE has faced criticism for stoking high inflation as well as hurting savers and pensioners."
1656	2012-03-20	As our Berlin correspondent, Kate Connolly, reports, Draghi used an interview in the tabloid Bild to seek to allay German fears over the threat of inflation following recent price rises, particularly in the energy sector."
1657	2012-03-20	The situation is becoming more stable (and) the most important Euro zone figures, like inflation , the current account balance and above all budget deficits are better than for example in the USA."
1658	2012-03-20	Draghi sought to dampen German fears over inflation , saying: ""Should the inflation outlook deteriorate we will take preventative action""."
1659	2012-03-20	Draghi sought to dampen German fears over inflation, saying: ""Should the inflation outlook deteriorate we will take preventative action""."
1660	2012-03-20	Per-diem expense allowances have not risen with inflation at most companies, said Michael McCall, who is the chairman of the marketing and law department at Ithaca College''s school of business and who studies the hospitality industry."
1661	2012-03-20	A study by the Bank of Canada concluded that the move has no significant impact on inflation ."
1662	2012-03-20	Keep in mind that you also need to estimate inflation , market factors and tax liability."
1663	2012-04-20	Excluding bonuses, pay increased by 1.6% – less than half the pace of inflation ."
1664	2012-04-20	China''s rapid growth has declined steadily since 2010 as a slump in global demand battered its exporters and Beijing tightened lending and investment curbs to cool an overheated economy and surging inflation ."
1665	2012-04-20	Photograph: Sebastien Pirlet/Reuters Press Association Sunday 29 April 2012 00.45 BST First published on Sunday 29 April 2012 00.45 BST Britain''s wealthiest people saw their fortunes rise to record levels last year, according to the annual Sunday Times Rich List (paywall) , at a time when most Britons'' earnings and savings were squeezed by inflation and low interest rates."
1666	2012-04-20	A retired print worker told Reuters: I don''t hate Monti but unfortunately technocrats are number crunchers and they don''t know that behind the numbers are real people. 1.32pm: Consumer prices rose 0.3% in March, and annual inflation eased from 2.9% to 2.7%, in line with expectations."
1667	2012-04-20	Boris Schlossberg at GFT Forex said: While the CPI numbers are muted because they take out food and energy, the real inflation rate most Americans are feeling is far greater than what these statistics are showing."
1668	2012-04-20	Photograph: Dominique Faget/AFP/Getty Images Ken Wattret, chief euro-area economist at BNP Paribas said: Market stresses will eventually force the ECB to restart the bond program, but it''s not imminent. 10.50am: Inflation ''s coming down in Spain, providing further evidence of the country''s slide towards recession."
1669	2012-04-20	Core inflation , stripping out food and energy prices, was 1.2% year-on-year."
1670	2012-04-20	Citi economist Jose Luis martinez says: Core inflation is a good reflection of the weakened Spanish economy."
1671	2012-04-20	Spain''s annual comparative inflation is now almost a full percentage point below Europe which shows an increase in price competitiveness but also the relatively dampened domestic demand. 10.39am: The cost of insuring against a Spanish default has hit a new high, up 16 basis points to 4.92%, after its reliance on ECB funding was made clear this morning. 10.28am: There''s some interesting analysis…
1672	2012-04-20	And Belgium has cancelled today''s bond auction. 9.56am: Over to the debt markets, where Spanish bond yields are pushing towards 6% again, up 11bp at 5.92%. 9.33am: The inflation rate for goods leaving UK factories eased to a two-year low in March."
1673	2012-04-20	But the drop in inflation was not as marked as economists had hoped, prompting warnings the Bank of England won''t get consumer price inflation down below 2% this year."
1674	2012-04-20	But the drop in inflation was not as marked as economists had hoped, prompting warnings the Bank of England won''t get consumer price inflation down below 2% this year."
1675	2012-04-20	Output inflation eased to 3.6% in March, the lowest annual rate since January 2012."
1676	2012-04-20	Hollande lost two percentage points to 27% and is now ahead of Sarkozy, who lost four percentage points to 26%. 8.04am: It''s all about the inflation data today, with figures from Spain, Italy and the US."
1677	2012-04-20	We''ve had inflation figures out of Germany, where consumer prices rose by 0.3% in March, compared with 0.7% in February."
1678	2012-04-20	There''s more inflation data out later from Italy, Spain and the US."
1679	2012-04-20	Confirmation of Spain''s recession, and the news that eurozone inflation was higher than expected last month, have combined to push shares lower."
1680	2012-04-20	That''s more optimistic than the latest IMF forecasts -- for Spanish GDP to shrink by 1.8% this year, and only grow by 0.1% next year. 10.22am: More euro gloom -- inflation across the eurozone came in at 2.6% this month, according to data just released by Eurostat."
1681	2012-04-20	Higher inflation means there is less chance of the European Central Bank cutting interest rates again soon (the ECB meets this week)."
1682	2012-04-20	Howard Archer of IHS Global Insight commented that high oil prices continue to drive up the cost of living, and predicted that the ECB will leave borrowing costs unchanged: The ECB seems generally reluctant to take Eurozone interest rates any lower given current and likely continuing sticky consumer price inflation , and significant concerns among some of the bank''s governing council members abo…
1683	2012-04-20	In his academic studies of Japan''s crisis he said the Japanese had two priorities: to eliminate inflation , and, once that was done, for the central bank to act again when interest rates hit zero."
1684	2012-04-20	Ner ner ner. 7.28pm BST/2.28pm ET: Bernanke says rising gas prices have created a ""temporary inflation bulge"", but he doesn''t seem too concerned."
1685	2012-04-20	James Knightley at ING Bank said: There are only very minor changes to the Fed''s accompanying statement, in which they acknowledge that "" inflation has picked up somewhat"", reflecting higher energy costs."
1686	2012-04-20	However they are not unduly worried given "" inflation expectations have remained stable""."
1687	2012-04-20	He thinks inflation risks are balanced."
1688	2012-04-20	Inflation is likely to stay above 2% in the course of this year, because of recent increases in energy prices and indirect taxes."
1689	2012-04-20	The governing council continues to expect annual inflation rates to fall below 2% in early 2013."
1690	2012-04-20	Iranda , though, does suggest a selection criteria in response to my query -- any economist who: 1. has a proven track record of controlling inflation at the 2% target (the list is already getting short....) 2. saw the recession coming 3. oh dear, perhaps I need to broaden the selection criteria......"
1691	2012-04-20	A fundamental discussion about changing the mandate can definitely have effects on inflation expectations."
1692	2012-04-20	Average pay across the economy has risen by just 1.1% in the past year, while inflation continues to average at 3.5%."
1693	2012-04-20	However, his prediction in March 2011 that inflation would fall below the 2% target by this summer looks less inspired (it actually rose to 3.5% last month)."
1694	2012-04-20	If you live in the UK, who would you trust to manage inflation and the stability of the financial system."
1695	2012-04-20	After Ofwat fined STW £35.8m (3% of turnover) in April 2008 for the Customer Relations scandal, STW offered to refund every household, reducing their next two years'' bills (amounting to £10.6m) – a simple gesture of penance that helped to soften its tarnished public image (although Ofwat allowed the firm to raise its water bills above the rate of inflation )."
1696	2012-04-20	The only positive response to the rise in sterling will be a drop in inflation , he said, as imports to the UK become cheaper."
1697	2012-04-20	The strong pound will help send inflation below 3% during the course of the year, but at the expense of economic growth and a rebalancing of the economy towards manufacturing,"" he said."
1698	2012-04-20	Join us tomorrow as the IMF meeting gets underway, UK inflation figures are released and Spain begins its latest bond sale programme by issuing between €2bn and €3bn of 12 and 18-month bills."
1699	2012-04-20	Here''s today''s less good news: • UK inflation rose , and eurozone inflation failed to fall 4.53pm: Labour''s shadow chief secretary to the Treasury, Rachel Reeves MP, has seized on the IMF''s warning against too much austerity (as flagged up at ( 2.14pm )."
1700	2012-04-20	Here''s today''s less good news: • UK inflation rose , and eurozone inflation failed to fall 4.53pm: Labour''s shadow chief secretary to the Treasury, Rachel Reeves MP, has seized on the IMF''s warning against too much austerity (as flagged up at ( 2.14pm )."
1701	2012-04-20	Blanchard is a fan of John Maynard Keynes and it shows: worry first about growth, then the deficit; use aggressive monetary policy to drive down short-term and long-term interest rates; deflation not inflation is a bigger risk; austerity can be self-defeating."
1702	2012-04-20	Austria lost its AAA rating with Standard & Poor''s in January ( on the night when France was also downgraded ). 11.10am: Conservative MP Douglas Carswell has blasted the Bank of England following the news that UK inflation rose last month . In a blogpost titled ""The Bank of England has made a mess of monetary policy"" , Carswell rails against Threadneedle Street''s failure to rein inflation in."
1703	2012-04-20	Austria lost its AAA rating with Standard & Poor''s in January ( on the night when France was also downgraded ). 11.10am: Conservative MP Douglas Carswell has blasted the Bank of England following the news that UK inflation rose last month . In a blogpost titled ""The Bank of England has made a mess of monetary policy"" , Carswell rails against Threadneedle Street''s failure to rein inflation in."
1704	2012-04-20	And you could argue that high commodity costs have made it very hard for the Bank of England to have much effect on the inflation ."
1705	2012-04-20	Many were also bracing for higher inflation ."
1706	2012-04-20	Several downside risks were cited - including the danger of an economic slowdown in Germany''s trading partners; elevated oil prices; and the general debt crisis. 10.01am: Eurozone inflation data has just been released, showing that the consumer prices index was 2.7% in March, up from an initial estimate of 2.6% (so unchanged from February). 9.52am: In the bond market, Spanish sovereign debt is s…
1707	2012-04-20	So, technically a successful auction (Spain was aiming to sell between €2bn and €3bn of bonds), but a sign that investors demand much higher returns in return for holding Spanish debt. 9.32am: The latest UK inflation data is out, and it shows that the rising cost of living accelerated last month."
1708	2012-04-20	The Office for National Statistics said the biggest upward pressure on inflation came from higher food and clothing costs."
1709	2012-04-20	The increase in CPI was in line with analyst forcasts, and brings inflation further away from the Bank of England''s 2% target."
1710	2012-04-20	In the City, though, the FTSE 100 is up 8 points at 5673, while the German DAX and French CAC both gained around 0.3%. 7.59am: Here''s today''s agenda: • Spain auctions €3bn of 12 and 18 month debt - from 9.30am BST / 10.30am CET • UK inflation price for March - 9.30am BST • Eurozone inflation data for March - 10am BST / 11am CET • German ZEW survey of economic sentiment - 10am BST / 11am CET • I…
1711	2012-04-20	In the City, though, the FTSE 100 is up 8 points at 5673, while the German DAX and French CAC both gained around 0.3%. 7.59am: Here''s today''s agenda: • Spain auctions €3bn of 12 and 18 month debt - from 9.30am BST / 10.30am CET • UK inflation price for March - 9.30am BST • Eurozone inflation data for March - 10am BST / 11am CET • German ZEW survey of economic sentiment - 10am BST / 11am CET • I…
1712	2012-04-20	Also coming up -- the latest inflation data for the eurozone and the UK, and the start of the IMF''s Spring Meetings in Washington."
1713	2012-04-20	The question is whether the Bank of England will respond by pumping more money into the economy under its quantitative easing (QE) programme, but it is hamstrung by high inflation ."
1714	2012-04-20	The door is back open to more QE, but the elevated inflation outlook is the biggest obstruction."""
1715	2012-04-20	Oil prices trebled, and consumers and businesses in the gas-guzzling west were hit by a wave of inflation , sending many, including the UK, into recession as demand collapsed."
1716	2012-04-20	Early 1980s Margaret Thatcher took power in May 1979 against a background of rampant inflation , widespread strikes and deep recession."
1717	2012-04-20	Exporters were also struggling with an uncompetitive exchange rate after John Major persuaded Thatcher to enter Europe''s Exchange Rate Mechanism, tying the pound to the mighty deutschmark, in a move that Major and his colleagues hoped would help control inflation ."
1718	2012-04-20	The employers'' organisation has offered a 3% pay rise over 14 months, which amounts to a freeze once inflation of 2.7% is taken into account."
1719	2012-04-20	Bank paperwork showed administrators that Kaupthing''s former bosses accepted that shares put up to repair the security shortfall in the bank''s loan to Robert Tchenguiz had a value of £222m, based on a complex calculation using projected cashflows for 150 years and assumptions about likelyinterest rates and inflation over the period."
1720	2012-04-20	The news about inflation is not good, either for hard-pressed individuals whose incomes are stagnating and therefore falling in real terms, or for the economy generally."
1721	2012-04-20	But back to that inflation figure."
1722	2012-04-20	The Bank of England had been telling us that the rate of inflation was on its way back to 2%."
1723	2012-04-20	This inflation rate would have been considered quite respectable in the 1960s – a period when the distinguished economics commentator Sir Samuel Brittan spent some time in government and kept an interesting diary that has just been published by the British Academy (Inside the Department of Economic Affairs: Samuel Brittan, the Diary of an ""Irregular"", 1964-6, edited by Roger Middleton)."
1724	2012-04-20	Inflation was a serious problem in the 1970s – in August 1975, the year-on-year increase in retail prices in the UK was 26.9% – and in the 1980s, notwithstanding Margaret Thatcher''s monetarist mission to eliminate it, the average rate of inflation was 7.8% in 1989 and the year-on-year rate hit a peak of 10.9% in September and October 1990."
1725	2012-04-20	Inflation was a serious problem in the 1970s – in August 1975, the year-on-year increase in retail prices in the UK was 26.9% – and in the 1980s, notwithstanding Margaret Thatcher''s monetarist mission to eliminate it, the average rate of inflation was 7.8% in 1989 and the year-on-year rate hit a peak of 10.9% in September and October 1990."
1726	2012-04-20	Traditionally, successive postwar British governments used fiscal and monetary policy to encourage the growth of aggregate demand in the economy, provided that inflation was not a serious threat."
1727	2012-04-20	But despite the fact that the Bank of England and other forecasters have egg on their computer screens over the latest statistic, which was not meant to be in the scheme of things, this is hardly a moment to panic over inflation ."
1728	2012-04-20	However, if current policies persist here and in the eurozone, there may be panic for reasons that have nothing to do with inflation ."
1729	2012-04-20	That''s going to dampen hopes of more quantitative easing, as it will stoke concerns about inflation ."
1730	2012-04-20	But he argues that there is not enough demand in the eurozone to create a risk of inflation risks."
1731	2012-04-20	Bad policies might lead to high inflation , which erodes bond values, or a bond market might seize up at a time of financial stress."
1732	2012-04-20	From 2000 to 2007, incomes for the bottom 90 percent of earners rose only about 4 percent, once adjusted for inflation ."
1733	2012-04-20	But when overall inflation in Europe is very low, this strategy requires wages in troubled countries to fall, which rarely happens."
1734	2012-04-20	If the European Central Bank aimed for slightly higher overall inflation – say, 3 percent – for a few years, these countries could become more competitive just by holding wage growth below that of their trading partners."
1735	2012-04-20	From 2000 to 2007, incomes for the bottom 90 percent of earners rose only about 4 percent, once adjusted for inflation ."
1736	2012-04-20	But when overall inflation in Europe is very low, this strategy requires wages in troubled countries to fall, which rarely happens."
1737	2012-04-20	If the European Central Bank aimed for slightly higher overall inflation – say, 3 percent – for a few years, these countries could become more competitive just by holding wage growth below that of their trading partners."
1738	2012-04-20	Bad policies might lead to high inflation , which erodes bond values, or a bond market might seize up at a time of financial stress."
1739	2012-05-20	And the current threat is not the chimera of higher inflation but a long, arctic winter of the eurozone."
1740	2012-05-20	Second, increasing excise duty faster than the rate of inflation via the escalator has the effect of pushing consumers into supermarkets, thereby decreasing the average price paid for alcohol, a perverse outcome for a government that is supposedly seeking the reverse in the name of curbing binge drinking."
1741	2012-05-20	He said the weak state of the economy and the likelihood of inflation falling quickly later this year would spur the Bank of England to dust down its quantitative easing programme and increase the current £325bn of gilt purchases, driving down the yield further."
1742	2012-05-20	This reflects global economic headwinds as well as domestic economic conditions such as the impact of continuing high rates of inflation in the UK,"" the ONS said."
1743	2012-05-20	David Miles, the one member of the Bank''s monetary policy committee (MPC) to vote for further quantitative easing this month, said: ""No one on the MPC feels comfortable with the prolonged and substantial overshoot of inflation above its target level."
1744	2012-05-20	But that does not mean bringing inflation back to target very rapidly is the best thing to do."
1745	2012-05-20	In a situation where weak demand is likely to be having a negative impact upon productive capacity, the cost of having a tighter monetary policy to bring inflation back to target fast will be some long-lasting damage to incomes."""
1746	2012-05-20	China''s economic growth fell to 8.9% in the final quarter of last year and 8.1% in January-March, after Beijing hiked interest rates and tightened other controls to cool inflation ."
1747	2012-05-20	Interest rates Australia cuts interest rates as economy slows The decision by the Reserve Bank of Australia follows the release last week of relatively weak inflation data."
1748	2012-05-20	The decision by the Reserve Bank of Australia follows the release last week of relatively weak inflation data."
1749	2012-05-20	This decision is based on information received over the past few months that suggests that economic conditions have been somewhat weaker than expected, while inflation has moderated,"" the Reserve Bank governor, Glenn Stevens, said in a statement."
1750	2012-05-20	Last week, the Australian Bureau of Statistics released figures showing the annual inflation rate to March was 1.6%, down sharply from 3.1% a year earlier."
1751	2012-05-20	The reserve bank''s target inflation rate for the year is 2% to 3%."
1752	2012-05-20	The bank cited the inflation data and a subdued housing market as reasons behind its decision."
1753	2012-05-20	The Eurozone is currently being buffeted by major headwinds, notably including increased fiscal tightening in many countries, high and rising unemployment, and elevated oil prices which are keeping up consumer price inflation and squeezing companies'' margins. 9.14am: This graph shows how Europe''s service sector has deteriorated in the last couple of months, (leading to this morning''s poor data…
1754	2012-05-20	Inflation is about 2.7%."
1755	2012-05-20	The median family income in 2010 was $49.445, 7.1% below its 1999 peak and when adjusted for inflation roughly at levels last seen in 1996."
1756	2012-05-20	Recessions, he said, were supposed to follow booms and periods of high inflation : there seemed no reason in this case to expect the worst recession since the 1930s."
1757	2012-05-20	In the five years before the onset of the crisis, across the industrialised world growth was steady and both unemployment and inflation were low and stable."
1758	2012-05-20	Although inflation has fallen back in recent months, it is still too high."
1759	2012-05-20	He added: ""Consumer spending remains under pressure from a considerable list of headwinds, including high unemployment, widespread job insecurity, low pay growth, high inflation and high debt."
1760	2012-05-20	If Greece was shut out of international money markets, the temptation would be to meet the government deficit through printing money, leading to rapid inflation ."
1761	2012-05-20	But capital spending will rise very slightly, to £9.9m (although this may be a fall in real terms, once inflation is taken into account)."
1762	2012-05-20	King went some way to admitting culpability, and even contrition, in conceding that the fashionable view – that controlling inflation was enough to secure stability – was misguided."
1763	2012-05-20	The minutes of the Bank of England''s most recent monetary policy committee (MPC) hinted that rising inflation and the strength of the PMIs had persuaded most members of its rate-setting committee to step back from more electronic money printing, or quantitative easing (QE)."
1764	2012-05-20	We still think that the recent stickiness of inflation will prompt the MPC to pause its QE programme, but if the recent weaker tone of the activity data continue, as we expect, more asset purchases are likely later in the year."""
1765	2012-05-20	Banks are being hit again, with Bankia losing 12% following the news that new bonds may have to be issued to cover its €19nn capital rescue (see 11.35am). 12.41pm: Spain''s record slump in retail sales (see 8.10am) is even worse if you factor in inflation -- that takes the underlying year-on-year decline to -11.3% in April (compared with a 9.8% drop if you ignore inflation)."
1766	2012-05-20	Banks are being hit again, with Bankia losing 12% following the news that new bonds may have to be issued to cover its €19nn capital rescue (see 11.35am). 12.41pm: Spain''s record slump in retail sales (see 8.10am) is even worse if you factor in inflation -- that takes the underlying year-on-year decline to -11.3% in April (compared with a 9.8% drop if you ignore inflation )."
1767	2012-05-20	Such a low yield shows that investors are focusing on capital protection, not a chunky return on their investment (given headline eurozone inflation is running at 2.6%). 11.35am: The latest word from Madrid this morning is that Spain is rethinking its plan to rescue Bankia, the stricken savings bank that needs €19bn in new capital."
1768	2012-05-20	Elsewhere today, Italy will sell €8.5bn of short-term debt (six-month bills), and updated German inflation data will be released this afternoon."
1769	2012-05-20	At no stage before 2007, however, did King express any kind of desire to have the much bigger role in policing the City that he has now been handed by George Osborne; on the contrary, he was happy for the Bank to focus on ensuring that the government''s inflation target was hit."
1770	2012-05-20	In the summer of 2008, when Britain was in the early stages of a recession that would wipe more than 7% off national output, the Bank was fretting about the spike in inflation caused by rising oil prices."
1771	2012-05-20	It is presiding over an economy precariously poised between a double-dip recession and stubbornly high inflation ."
1772	2012-05-20	The slowing up of the recession was attributed to the ""stabilising effect"" of the recent massive debt restructuring with the country''s private sector creditors . The bond exchange had been a precondition of foreign lenders – the EU, ECB and IMF – agreeing to give debt-stricken Greece a second €130bn bailout to cover financing needs through to 2015. 11.03am: You can see the Bank of England''s q…
1773	2012-05-20	The slowing up of the recession was attributed to the ""stabilising effect"" of the recent massive debt restructuring with the country''s private sector creditors . The bond exchange had been a precondition of foreign lenders – the EU, ECB and IMF – agreeing to give debt-stricken Greece a second €130bn bailout to cover financing needs through to 2015. 11.03am: You can see the Bank of England''s q…
1774	2012-05-20	Not only has the growth forecast been cut this year, to just an 0.8% increase in GDP, it has also admitted that inflation will not fall back to target as quickly as hoped."
1775	2012-05-20	Speaking as the Bank released its latest quarterly inflation report, Governor King said: Even the threat of those more extreme outlooks are enough to affect the outlook for the UK."
1776	2012-05-20	The latest unemployment data will be released at 9.30am, and an hour later the Bank of England will deliver its quarterly inflation report."
1777	2012-05-20	Hopefully, inflation will fall back appreciably further and support consumer spending, but this looks like being a gradual process."
1778	2012-05-20	Even if consumer price inflation does eventually fall back further, unemployment is likely to remain high and wage growth muted so the overall environment will likely still be pretty tough for consumers."
1779	2012-05-20	But if it does, then we see the euro falling to $1.20 by the end of the second quarter and $1.15 by the end of the third. 12.17pm: A new reality for the eurozone is on the way: Cheviot''s David Miller sums up the week. • Uncertainty is increasing and unlikely to subside until Germany defines the ''new reality'' for the eurozone • The fall in UK inflation re-opens the door for QE • Watch out for a…
1780	2012-05-20	years of consistent action to support growth and ensure that financial markets are liquid, Q1 saw a series of more hawkish, less accommodative statements. • In the US, the Federal Reserve indicated that encouraging economic news made further Quantitative Easing less necessary. • In Europe, after the injection of €1 trillion liquidity into the banking system, the ECB, although talking about a ""Gr…
1781	2012-05-20	Two-thirds of that increase was because of inflation , and a third was a result of real increases in expenditures."
1782	2012-05-20	A rule of thumb, he said, was to draw 4 to 6 percent of retirement assets, adjusted for inflation , each year."
1783	2012-05-20	He added: ""The idea of a millionaire being someone who is really rich, that goes back to the Roaring ''20s and the Great Depression ."" Inflation has eroded the value of $1 million considerably, and as Mr. Luxenberg noted, ""Three percent inflation over 30 years means you need 2.4 dollars for every dollar that you''d need now."""
1784	2012-05-20	He added: ""The idea of a millionaire being someone who is really rich, that goes back to the Roaring ''20s and the Great Depression ."" Inflation has eroded the value of $1 million considerably, and as Mr. Luxenberg noted, ""Three percent inflation over 30 years means you need 2.4 dollars for every dollar that you''d need now."""
1785	2012-05-20	Also, the Reserve Bank of India has less room to cut short-term interest rates to stimulate lending because inflation remains high, at about 7 percent."
1786	2012-05-20	The safety board''s action was prompted by an accident in which a private pilot''s large belly prevented the inflation of an air-bag-equipped seat belt."
1787	2012-05-20	Adjusted for inflation , it has grown at a slow pace under President Obama despite declines in the costs of the Iraq and Afghanistan wars."
1788	2012-06-20	The UK index is up 102 points or 1.87%, partially on the prospect of the Bank of England acting too, with more quantitative easing on the cards after benign inflation figures."
1789	2012-06-20	(who is going to pay for that?), and when will Spain be forced into requesting a full bail-out (one estimate just published suggests €300bn would be needed), which should or would be the cue for Germany to say auf wiedersehen to the Euro. 10.53am: We''ve also got some reaction to the UK''s better-than-expected inflation figures, which economists expect will pave the way to a new round of quantita…
1790	2012-06-20	The May Inflation Report had a forecast for CPI inflation of 3.15% in 2012 Q3."
1791	2012-06-20	The May Inflation Report had a forecast for CPI inflation of 3.15% in 2012 Q3."
1792	2012-06-20	This is not therefore a UK-specific easing in price pressures we are seeing, with inflation rates also coming down in all major economies, notably the US, China and Eurozone."
1793	2012-06-20	It also sold €2.4bn of 12-month bills with an average yield of 5.07%, compared with 2.98% at the last auction. 9.30am: UK inflation fell unexpectedly in May to its lowest in two and a half years due to slower price rises for food and fuel."
1794	2012-06-20	UK FTSE 100: up 0.5%, or 28 points, at 5519 France CAC 40: up 0.5% Spain IBEX: up 0.3% Germany DAX: up 0.2% Italy: FTSE MIB: up 0.3% 7.52am: The main news will be coming out of Greece and the G20 summit today, but there''s also inflation figures in the UK and economic confidence from Germany."
1795	2012-06-20	My colleague Dominic Rushe reports that analysts expect the Fed to step in with a new round of Operation Twist to bolster the fragile American recovery . • UK inflation figures for May: 9.30am • Germany ZEW economic confidence survey for June: 10am • Eurozone ZEW economic confidence survey for June: 10am • US housing starts and building permits for May: 1.30pm • JP Morgan''s Jamie Dimon testifies…
1796	2012-06-20	Italian yields are tracking them, rising 8 bps to 6.3%. 7.54am: Here is today''s agenda: • 9am ECB publishes June monthly report • 10am Italy sells 2015/2019/2020 BTPs for up to €4.5bln • 10am Eurozone consumer price inflation for May (final) (previous: annual rate 2.4%) • Italian prime minister Monti meets French president Hollande in Rome • 1.30pm US consumer price inflation for May - monthly f…
1797	2012-06-20	Italian yields are tracking them, rising 8 bps to 6.3%. 7.54am: Here is today''s agenda: • 9am ECB publishes June monthly report • 10am Italy sells 2015/2019/2020 BTPs for up to €4.5bln • 10am Eurozone consumer price inflation for May (final) (previous: annual rate 2.4%) • Italian prime minister Monti meets French president Hollande in Rome • 1.30pm US consumer price inflation for May - monthly f…
1798	2012-06-20	High oil prices raise inflation , increase food and other industry costs as well as helping to drive up household energy bills at a time when UK North Sea tax receipts are dented by oil and gas output falling at record levels."
1799	2012-06-20	It is possible, therefore, that we are seeing some upturn in consumer spending due to higher employment and lower inflation , which has reduced the squeeze on incomes that dampened spending so severely last year."
1800	2012-06-20	This is ahead of her meeting with the French president in Paris. • Eurogroup conference call at midday to discuss Cyprus bailout and Spanish request for banking aid • German inflation numbers for June at 1pm BST 8.33am: Spain''s prime minister Mariano Rajoy said this morning he would ask other EU leaders at the upcoming summit in Brussels to use existing EU instruments to stabilise financial mark…
1801	2012-06-20	The rate of inflation has fallen back throughout 2012, from a 5.2% peak last September to 2.8% in May, as weak economic growth weighed on pricing power."
1802	2012-06-20	I was an economist and was asked go and solve a problem, trying to end hyper inflation in Bolivia, and I quickly realised that any real problem is so far beyond your own discipline."
1803	2012-06-20	Inflation , though, is likely to remain above 2% in 2012 -- ie, above the ECB''s target. 1.31pm: The ECB press conference is beginning in Frankfurt now."
1804	2012-06-20	If we eschew technical terms, what we are talking about is the gap between present output and the potential output of the economy that could be achieved without aggravating inflation ."
1805	2012-06-20	Younger readers may like to know that the traditional obstacles to the pursuit of expansionary policies are essentially twofold: fear of inflation – especially of what is known in the trade as ""accelerating inflation""; and concern about the trend of the balance of payments for overseas trade – ie, Britain''s ability to pay its way in the world."
1806	2012-06-20	Younger readers may like to know that the traditional obstacles to the pursuit of expansionary policies are essentially twofold: fear of inflation – especially of what is known in the trade as ""accelerating inflation ""; and concern about the trend of the balance of payments for overseas trade – ie, Britain''s ability to pay its way in the world."
1807	2012-06-20	David Kern, the BCC''s veteran chief economist, is anxious that rather than releasing more resources into the corners of the economy that are starved of cash, a decision to increase the £325bn the Bank has already created through QE could simply push up inflation ."
1808	2012-06-20	Inflation has now mercifully started to decline, slipping to 2.8% in May from 3% in April; but falling disposable incomes have been a key reason for the economy''s sickly performance over the past 12 months."
1809	2012-06-20	As Kern puts it: ""Adding to QE is not a risk-free policy, as it will limit the decline in inflation at a time when it is important for it to fall."
1810	2012-06-20	Yes but 10 years ago the credit markets weren''t in the toilet and the US economy had something know as "" inflation "". 11.42am: Herb Kohl of Wisconsin wonders why JP Morgan doesn''t act as quickly on mortgage issues as it does when its CIO gets into trouble."
1811	2012-06-20	Average earnings increased by 2.1% in the year to April, less than the 2.8% rise in inflation ."
1812	2012-06-20	Lower inflation comes with weakening economies."""
1813	2012-06-20	Now, however, is the first time in more than half a century that the average American is both earning less and worth less than four years earlier, at least after inflation is factored in."
1814	2012-06-20	But after adjusting for inflation , the average American still earns less now than six years ago."
1815	2012-06-20	Each chart shows the nominal changes and the changes adjusted for inflation ."
1816	2012-06-20	In each case, the numbers are now up, although the gain in per capita disposable income, after adjusting for inflation , is a tiny 0.2 percent."
1817	2012-07-20	A minus yield means buyers effectively paid more than the face value of the debt, even before you consider the effect of inflation ."
1818	2012-07-20	Lower than expected consumer inflation and import growth, in addition to producer price deflation, have also unnerved investors."
1819	2012-07-20	US corn belt crisis threatens to drive up global inflation A fresh surge in food prices could tie the hands of economic policymakers around the world Click to see the cartoon at full size Sunday 22 July 2012 00.03 BST First published on Sunday 22 July 2012 00.03 BST From Williamsport, Ohio, a first-hand account of the worst drought to grip the corn belt of America since 1956: Scott Metzger told R…
1820	2012-07-20	In the UK last month, food inflation fell to 3.5% – its lowest level in almost two years, providing a welcome respite for hard-pressed consumers."
1821	2012-07-20	But if the experience of 2010 is anything to go by, that could be poised to change: two years ago, the Russian wheat export ban helped to drive UK food inflation sharply higher."
1822	2012-07-20	And the last thing policymakers worldwide need now is another bout of inflation ."
1823	2012-07-20	In the developed economies, the threat of inflation would further stifle consumer confidence at a time when it is already extremely fragile."
1824	2012-07-20	Meanwhile, the soaring price of soya beans could spark rising inflation in China, just when the world was relying on consumer demand from the world''s most populous nation to help pull Europe and the US out of the doldrums."
1825	2012-07-20	Howard Archer, economist at IHS Global Insight, said the Bank had voted for more QE because policymakers are now more worried about growth than inflation ."
1826	2012-07-20	That''s the month when we''ll get another quarterly inflation report from the BoE. 12.02pm: The Bank of England has released a statement, explaining why its Monetary Policy Committee voted to increase its electronic money-printing programme by another £50bn to £375bn, but left interest rates unchanged."
1827	2012-07-20	Euro notes and coins would remain in use for small transactions for up to six months. • The exiting country would immediately announce a regime of inflation targeting, adopt a set of tough fiscal rules, monitored by a body of independent experts, outlaw wage indexation, and announce the issue of inflation-linked government bonds."
1828	2012-07-20	But overall inflation will still look pretty moderate for the rest of the year."""
1829	2012-07-20	Add in faster inflation in China than in the United States over most of this period and the renminbi''s real appreciation was 10.2 percent through May."
1830	2012-07-20	The difference in inflation rates has also reversed in recent months, with producer prices in China down 2.1 percent in June from a year ago, even as they rose 0.1 percent in the United States."
1831	2012-08-20	The past few years have been extremely difficult for many households, with weak growth and above-target inflation being the painful but unavoidable consequences of the severe financial crisis and the associated deep recession, as well as a sharp rise in oil and other commodity prices."
1832	2012-08-20	Cumulative inflation for older age groups has risen by over 20%."
1833	2012-08-20	Firstly the simple stuff: Tuesday''s consumer price inflation figures, that seem certain to reaffirm recent moves within touching distance of the Bank of England''s 2% target."
1834	2012-08-20	She says the MPC needs to take a broader view of the economy and have a more flexible inflation target of 1%-3%."
1835	2012-08-20	At the moment, the central bank aims to limit inflation to 2% over a two-year cycle."
1836	2012-08-20	Inflation shot above 20% within a few months."
1837	2012-08-20	Working together, we can ensure that production-cost inflation does not cause lasting damage to the poultry meat and egg supply chains,"" it said."
1838	2012-08-20	While much of Europe is mired in crisis, unemployment in Australia is 5.1%, inflation stands at 1.2%, official interest rates are 3.5% and growth is predicted to be 3.1% in 2012, according to the International Monetary Fund, compared with 0.2% in Britain."
1839	2012-08-20	And it is essential that the ECB gets supervisory powers for all matters related to financial stability for all banks in the euro area. 11.25am BST Higher eurozone inflation - the annual rate picked up to 2.6% this month from 2.4% in July - reduces the chances of an interest rate cut at the ECB''s meeting next Thursday."
1840	2012-08-20	François Cabau, European economist at Barclays Capital, said rising energy prices were the culprit, adding: This is the first time the euro area inflation rate has accelerated since September last year, and we think that it should rise further in September."
1841	2012-08-20	The ECB targets inflation below but close to 2%, and has been expecting the rate to fall below 2% by the end of the year."
1842	2012-08-20	An October cut was seen as equally likely. 10.30am BST ING economist Peter Vanden Houte has crunched the eurozone jobless and inflation figures: The unemployment rate in the eurozone stabilised at 11.3% in July."
1843	2012-08-20	In a separate report the flash estimate of the HICP inflation came out at 2.6% in August (above the 2.5% consensus estimate), compared to 2.4% in July."
1844	2012-08-20	That said, at the current level of crude oil prices, it might last until the second half of 2013 before headline inflation falls below 2%."
1845	2012-08-20	As inflationary expectations remain well anchored, the current inflation report shouldn''t be an impediment for more decisive action from the ECB."
1846	2012-08-20	And inflation has risen to 2.6% in August from 2.4% in July."
1847	2012-08-20	With inflation on a downward trend despite last month''s rise , the price of goods leaving the factory gate is also expected to be flat for the third consecutive month, with a balance of +1."
1848	2012-08-20	If the current food price rises continue it will lead to food inflation , which will be very bad for poor countries,"" says Livingston."
1849	2012-08-20	By this time, the 1980s boom was coming to a rapid and painful end as interest rates were tightened to combat rising inflation ."
1850	2012-08-20	Overall, fares are set to rise above inflation every year for the foreseeable future."
1851	2012-08-20	Economists said low wage growth continued to support jobs growth, with inflation of 2.6% in July still outpacing pay rises."
1852	2012-08-20	Kipper Williams cartoon: Jessica Ennis for Bank of England governor Bank''s quarterly inflation report inspired by Olympics Kipper Williams cartoon 9 August 2012 Photograph: Guardian Illustration: Guardian Thursday 9 August 2012 09.45 BST"
1853	2012-08-20	The EU-27 consumer statistical survey shows that since 1996 overall clothing prices have, on average, declined – despite an inflation of around 2.2% – which would normally result in a price increase."
1854	2012-08-20	More here . 10.08am BST No surprises in the eurozone inflation data, with the Consumer Prices Index coming in at 2.4% in June for the third month in a row."
1855	2012-08-20	A more comprehensive study would include unemployment, inflation , living standards and the distribution of the spoils of growth."
1856	2012-08-20	The past few years have been extremely difficult for many households, with weak growth and above-target inflation being the painful but unavoidable consequences of the severe financial crisis and the associated deep recession, as well as a sharp rise in oil and other commodity prices."
1857	2012-08-20	Cumulative inflation for older age groups has risen by over 20%."
1858	2012-08-20	Firstly the simple stuff: Tuesday''s consumer price inflation figures, that seem certain to reaffirm recent moves within touching distance of the Bank of England''s 2% target."
1859	2012-08-20	She says the MPC needs to take a broader view of the economy and have a more flexible inflation target of 1%-3%."
1860	2012-08-20	At the moment, the central bank aims to limit inflation to 2% over a two-year cycle."
1861	2012-08-20	Inflation shot above 20% within a few months."
1862	2012-08-20	Working together, we can ensure that production-cost inflation does not cause lasting damage to the poultry meat and egg supply chains,"" it said."
1863	2012-08-20	While much of Europe is mired in crisis, unemployment in Australia is 5.1%, inflation stands at 1.2%, official interest rates are 3.5% and growth is predicted to be 3.1% in 2012, according to the International Monetary Fund, compared with 0.2% in Britain."
1864	2012-08-20	He calculated that if one obtained a 5.5 percent annual return when inflation was running at 2.5 percent, then the net return would be 3 percent."
1865	2012-08-20	(Also, I do think that capital gains taxes should be adjusted for inflation .)"
1866	2012-08-20	The average American wedding, for instance, now costs almost $28-00-200, up from just $15-00-200 in 1990, after adjusting for inflation ."
1867	2012-08-20	Combined with cheap money printed by the Federal Reserve, it produced a burst of high inflation and high unemployment that bedeviled the 1970s – discrediting government as an economic steward and letting a new belief take hold: the economy should be left to the market, which always knows best."
1868	2012-08-20	Bigger Pig Farms Offer China a Way to Calm Pork Prices By LUCY HORNBY | REUTERS JINHUA, CHINA – The Jiahua Pig Breeding farm in Zhejiang Province is on the front line of Chinese efforts to control food inflation , a prime example of how a shift in farming practices could someday stabilize the price of the nation''s favorite meat – and soothe a perennial headache for Beijing."
1869	2012-08-20	Pork prices are so volatile and have such an influence on inflation in the Chinese economy, the world''s second-largest, after that of the United States, that some Chinese joke that C.P.I. stands for China pork index, not Consumer Price Index . Annual inflation in China ticked up slightly to 2 percent in August from a 30-month low in July, reflecting in part a turnaround in pork prices, which cli…
1870	2012-08-20	Pork prices are so volatile and have such an influence on inflation in the Chinese economy, the world''s second-largest, after that of the United States, that some Chinese joke that C.P.I. stands for China pork index, not Consumer Price Index . Annual inflation in China ticked up slightly to 2 percent in August from a 30-month low in July, reflecting in part a turnaround in pork prices, which cli…
1871	2012-08-20	The party blames inflation for demonstrations in Tiananmen Square in Beijing more than 20 years ago and keeps a lid on prices by fiat if necessary."
1872	2012-08-20	But though inflation has trended unusually low in China this summer, pork prices and overall food inflation are at risk of rising higher in coming quarters, testing the government''s resolve to keep a lid on prices, even as it faces a cooling economy."
1873	2012-08-20	But though inflation has trended unusually low in China this summer, pork prices and overall food inflation are at risk of rising higher in coming quarters, testing the government''s resolve to keep a lid on prices, even as it faces a cooling economy."
1874	2012-08-20	In the long run, China''s move from backyard pigpens to huge industrial farms like Jiahua Pig Breeding, which benefit from economies of scale and more stable production plans, could help calm volatile boom-bust pork cycles and bring inflation more under control."
1875	2012-08-20	But the level of labor unrest in China this year has not yet matched 2010, when a surge in inflation sparked a wave of worker demands for higher pay, Mr. Crothall said."
1876	2012-08-20	Inflation in the United States is very low by historical standards, but interest rates are so paltry that savers are losing money anyway."
1877	2012-08-20	The S.& P. 500 gained 27 percent during the Carter presidency, but those gains were more than eroded by inflation , which was near 14 percent when Mr. Carter left office."
1878	2012-08-20	But those otherwise impressive gains were similarly undercut by inflation , not to mention widespread anxiety about whether it could be contained."
1879	2012-08-20	Inflation has been negligible during the Obama presidency."
1880	2012-09-20	Inflation Mass slaughter of farm animals set to push food prices up 14% Farmers who cannot afford feed ''liquidating'' pig and cattle herds will drive food inflation to record high, says Rabobank report The cost of feed has soared following the worst US drought in living memory."
1881	2012-09-20	Inflation Mass slaughter of farm animals set to push food prices up 14% Farmers who cannot afford feed ''liquidating'' pig and cattle herds will drive food inflation to record high, says Rabobank report The cost of feed has soared following the worst US drought in living memory."
1882	2012-09-20	As well as hitting consumers'' pockets, the predicted 14% jump in food prices will also dash the Bank of England''s hopes of pushing inflation down to 2% by next year."
1883	2012-09-20	On Tuesday, the Office of National Statistics (ONS) said lower food prices had helped bring inflation down to 2.5% in August . That brings it closer to the Bank''s 2% target and should help consumers who have seen their spending power shrink as wages fail to match inflation."
1884	2012-09-20	On Tuesday, the Office of National Statistics (ONS) said lower food prices had helped bring inflation down to 2.5% in August . That brings it closer to the Bank''s 2% target and should help consumers who have seen their spending power shrink as wages fail to match inflation ."
1885	2012-09-20	The Bank expects inflation to ease below the 2% target by early next year, but that could be scuppered by rising food, oil and commodity prices."
1886	2012-09-20	Economics blog High inflation leaves UK in doldrums CPI inflation is proving ''sticky'' at 2.5% – eroding consumer spending power only a little less ferociously than it was Higher university tuition fees could put upwards pressure on inflation."
1887	2012-09-20	Economics blog High inflation leaves UK in doldrums CPI inflation is proving ''sticky'' at 2.5% – eroding consumer spending power only a little less ferociously than it was Higher university tuition fees could put upwards pressure on inflation."
1888	2012-09-20	Economics blog High inflation leaves UK in doldrums CPI inflation is proving ''sticky'' at 2.5% – eroding consumer spending power only a little less ferociously than it was Higher university tuition fees could put upwards pressure on inflation ."
1889	2012-09-20	Photograph: Chris Ison/PA Tuesday 18 September 2012 12.32 BST First published on Tuesday 18 September 2012 12.32 BST High inflation has been a crucial factor in pushing the UK economy into a double-dip recession over the past year . Prices have been rising faster than wages and that has left consumers with less money to spend."
1890	2012-09-20	Higher food and fuel prices are the reason inflation is coming down more slowly than the Bank of England has anticipated, although it is running at less than half its recent 5.2% peak in the autumn of 2011."
1891	2012-09-20	Inflation should continue to edge down over the coming months as last year''s sharp increases in domestic fuel prices cease to boost the annual rate, and there is evidence that clothing, footwear and household goods stores are cutting prices in an attempt to attract a few customers."
1892	2012-09-20	But UK inflation has proved ""sticky"" and there are price increases in the pipeline that may delay the drop in the CPI measure of the cost of living to its 2% target."
1893	2012-09-20	The Bank of England will pay little heed to above-target inflation provided it can be explained away by external factors such as oil prices, leaving the door ajar for further policy easing towards the end of the year."
1894	2012-09-20	ECB introduces unlimited bond-buying in boldest attempt yet to end euro crisis Central bank governor Mario Draghi overcomes Germany''s fears over inflation to announce new intervention in debt markets ECB president Mario Draghi was careful to address German objections in his presentation of the unlimited bond-buying policy."
1895	2012-09-20	The tributes were more muted in Germany, however, where monetarist hawks accuse Draghi of overstepping his mandate, embarking on a policy that will fuel inflation , and illegally if surreptitiously launching a policy of financing debt-ridden countries."
1896	2012-09-20	He laid out analysis stressing that inflation risks in the eurozone were low over the next two years, and emphasised the tough terms that would need to be observed to qualify for the aid."
1897	2012-09-20	Stark, who surprisingly quit the Board almost a year ago , wrote in Die Welt today that the ECB has been pushed to the brink of abandoning its mandate to control inflation : The political pressure on the central bank is massive..."
1898	2012-09-20	Of course when you are sitting here today and the price has gone up compared to last week then that is real inflation and customers really feel the pinch in their weekly grocery shop."
1899	2012-09-20	But in truth, executive pay inflation is more accurately illustrated by total sums taken out of companies each year in cash and share-based incentives."
1900	2012-09-20	In particular, a move back up in petrol prices, rising utility bills and the possibility of higher food prices (partly due to the drought in the US) will limit any further falls in consumer price inflation in the near term and could even see it move back up."""
1901	2012-09-20	Central banks are unlikely to tighten policy in response to higher inflation , since the increase is seen as an external shock that will have a depressing effect on the spending power of consumers."
1902	2012-09-20	The uncertainty over a Spanish bailout, ongoing fears over Greece''s aid package, the looming US fiscal cliff, China''s slowing economy.... 10.07am BST Euro inflation data Eurozone inflation for August has been confirmed at 2.6%: above the ECB''s target of slightly below 2%."
1903	2012-09-20	The uncertainty over a Spanish bailout, ongoing fears over Greece''s aid package, the looming US fiscal cliff, China''s slowing economy.... 10.07am BST Euro inflation data Eurozone inflation for August has been confirmed at 2.6%: above the ECB''s target of slightly below 2%."
1904	2012-09-20	The Fed''s determination to see the US labour market recovering, at the expense of inflation , has driven down the dollar across the foreign exchange markets."
1905	2012-09-20	He calculated that if one obtained a 5.5 percent annual return when inflation was running at 2.5 percent, then the net return would be 3 percent."
1906	2012-09-20	(Also, I do think that capital gains taxes should be adjusted for inflation .)"
1907	2012-09-20	The average American wedding, for instance, now costs almost $28-00-200, up from just $15-00-200 in 1990, after adjusting for inflation ."
1908	2012-09-20	Combined with cheap money printed by the Federal Reserve, it produced a burst of high inflation and high unemployment that bedeviled the 1970s – discrediting government as an economic steward and letting a new belief take hold: the economy should be left to the market, which always knows best."
1909	2012-09-20	Bigger Pig Farms Offer China a Way to Calm Pork Prices By LUCY HORNBY | REUTERS JINHUA, CHINA – The Jiahua Pig Breeding farm in Zhejiang Province is on the front line of Chinese efforts to control food inflation , a prime example of how a shift in farming practices could someday stabilize the price of the nation''s favorite meat – and soothe a perennial headache for Beijing."
1910	2012-09-20	Pork prices are so volatile and have such an influence on inflation in the Chinese economy, the world''s second-largest, after that of the United States, that some Chinese joke that C.P.I. stands for China pork index, not Consumer Price Index . Annual inflation in China ticked up slightly to 2 percent in August from a 30-month low in July, reflecting in part a turnaround in pork prices, which cli…
1911	2012-09-20	Pork prices are so volatile and have such an influence on inflation in the Chinese economy, the world''s second-largest, after that of the United States, that some Chinese joke that C.P.I. stands for China pork index, not Consumer Price Index . Annual inflation in China ticked up slightly to 2 percent in August from a 30-month low in July, reflecting in part a turnaround in pork prices, which cli…
1912	2012-09-20	The party blames inflation for demonstrations in Tiananmen Square in Beijing more than 20 years ago and keeps a lid on prices by fiat if necessary."
1913	2012-09-20	But though inflation has trended unusually low in China this summer, pork prices and overall food inflation are at risk of rising higher in coming quarters, testing the government''s resolve to keep a lid on prices, even as it faces a cooling economy."
1914	2012-09-20	But though inflation has trended unusually low in China this summer, pork prices and overall food inflation are at risk of rising higher in coming quarters, testing the government''s resolve to keep a lid on prices, even as it faces a cooling economy."
1915	2012-09-20	In the long run, China''s move from backyard pigpens to huge industrial farms like Jiahua Pig Breeding, which benefit from economies of scale and more stable production plans, could help calm volatile boom-bust pork cycles and bring inflation more under control."
1916	2012-09-20	But the level of labor unrest in China this year has not yet matched 2010, when a surge in inflation sparked a wave of worker demands for higher pay, Mr. Crothall said."
1917	2012-09-20	Moody''s Analytics, for instance, estimates that expiration of the payroll tax holiday would shave 0.6 percentage point off economic growth, adjusted for inflation , in 2013 – and that the economy could safely stomach government spending cuts and tax increases totaling up to 1.5 percentage points of economic output."
1918	2012-09-20	The S.& P. 500 gained 27 percent during the Carter presidency, but those gains were more than eroded by inflation , which was near 14 percent when Mr. Carter left office."
1919	2012-09-20	But those otherwise impressive gains were similarly undercut by inflation , not to mention widespread anxiety about whether it could be contained."
1920	2012-09-20	Inflation has been negligible during the Obama presidency."
1921	2012-10-20	12.09pm BST Inflation falls in Ireland as Paddy Power unveils further jobs Falling inflation and job creation have provided some good news for the Irish economy."
1922	2012-10-20	12.09pm BST Inflation falls in Ireland as Paddy Power unveils further jobs Falling inflation and job creation have provided some good news for the Irish economy."
1923	2012-10-20	The jobs boost to the Irish capital on the same day as news that inflation fell to 1.6% in Ireland last month."
1924	2012-10-20	Domestic demand however remains in the doldrums and despite today''s Central Statistics Office report of falling inflation , pressure on consumers is likely to intensify with a rise in mortgage costs and further tax increases in this December''s austerity budget. 11.56am BST More signs of disagreement between IMF and Germany Earlier there were some signs of disagreement between the IMF and German…
1925	2012-10-20	Mistakes were made in the way in which inflation and passenger numbers were taken into account, and how much money bidders were then asked to guarantee as a result."
1926	2012-10-20	Graeme Leach, the IoD''s chief economist talked about the positives for businesses: falling inflation , an end to the squeeze on real earnings and the cash in the coffers of UK PLC."
1927	2012-10-20	Some financial institutions will be insolvent, requiring a test of the central bankers'' art of lending enough to stave off crisis but not foment inflation ."
1928	2012-10-20	Despite their trade surplus and low inflation , they have failed to expand their economy."
1929	2012-10-20	After all, in Britain the economic news has been good: growth is high, inflation subdued, and the Government''s finances for the moment embarrassingly healthy."
1930	2012-10-20	The year started on a weak note, with consumers hammered by high inflation and exports hit by the deepening crisis in the eurozone."
1931	2012-10-20	Consumer spending is gently rising, encouraged by falling inflation , compensation payments by banks for mis-sold payment protection insurance and, notwithstanding the Ford job losses, a diminishing threat of unemployment."
1932	2012-10-20	Strong growth in the UK is normally associated with periods when real ( inflation adjusted) incomes are rising strongly, and for now prices are still rising faster than wages - albeit by less than they were a year ago."
1933	2012-10-20	Others, especially on the political right, worried that the latest monetary measures would fuel future inflation and encourage unbridled government spending."
1934	2012-10-20	With so much underutilised productive capacity today, and with immediate economic prospects so dismal, the risk of serious inflation is minimal."
1935	2012-10-20	There is a further risk for Europe: if the ECB focuses too much on inflation , while the Fed tries to stimulate the US economy , interest-rate differentials will lead to a stronger euro (at least relative to what it otherwise would be), undermining Europe''s competitiveness and growth prospects."
1936	2012-10-20	On Wednesday, however, the ONS figures showed average earnings rising by 1.7%, lower than the rate of inflation at 2.2%."
1937	2012-10-20	In particular, he urged Berlin to accept a rise in inflation and wages that would make it less competitive with its trading partners."
1938	2012-10-20	Higher inflation in Germany, though, would be beneficial: a somewhat higher inflation rate in Germany should simply be seen as a necessary and desirable relative price adjustment, he said."
1939	2012-10-20	Higher inflation in Germany, though, would be beneficial: a somewhat higher inflation rate in Germany should simply be seen as a necessary and desirable relative price adjustment, he said."
1940	2012-10-20	Photograph: David Sillitoe for the Guardian Tuesday 16 October 2012 19.03 BST First published on Tuesday 16 October 2012 19.03 BST The government''s independent fiscal watchdog admitted on Tuesday it had been caught unawares by the slowdown in the economy over the past two years, blaming higher than expected inflation and weak exports for getting forecasts wrong."
1941	2012-10-20	This likely reflected several factors, including the impact of stubborn inflation on real consumer spending, deteriorating export markets on net trade, impaired credit conditions, euro area anxiety and demand uncertainty on business investment."
1942	2012-10-20	This led to an expansion of credit, which in turn led to higher inflation , a drop in competitiveness and a narrowing trade surplus."
1943	2012-10-20	Even China is less of a problem, as high inflation has mostly eliminated its currency undervaluation."
1944	2012-10-20	Credit Fred R. Conrad/The New York Times Factoring in China''s fast inflation , which makes its exports more expensive, the real value of the renminbi has risen at least 15 percent against the dollar since mid-2010."
1945	2012-10-20	These costs consistently rise at a rate much greater than that of inflation because the quantity of labor required to produce these services is hard to reduce, while costs in other areas of the economy can be brought down via technology or other factors What that means, writes Mr. Baumol, a professor at the Stern School of Business at New York University and a professor emeritus at Princeton, sou…
1946	2012-10-20	Recent research suggests that New Deal programs may actually have had their primary impact on the economy by influencing consumer and business expectations of future growth and inflation ."
1947	2012-10-20	These costs consistently rise at a rate much greater than that of inflation because the quantity of labor required to produce these services is hard to reduce, while costs in other areas of the economy can be brought down via technology or other factors What that means, writes Mr. Baumol, a professor at the Stern School of Business at New York University and a professor emeritus at Princeton, sou…
1948	2012-10-20	Early in his tenure, Dr. Brimmer followed the lead of Mr. Martin and other ""tight money"" board members by supporting a gradual increase in interest rates to fight inflation ."
1949	2012-10-20	But when Congress raised taxes in 1968 and cut spending to cut inflation , he was one of the first Fed governors to call for lowering rates."
1950	2012-10-20	The calculation assumed they lived in New York for tax purposes and that their spending grew at 3.25 percent a year to keep up with inflation ."
1951	2012-10-20	Even China is less of a problem, as high inflation has mostly eliminated its currency undervaluation."
1952	2012-10-20	Credit Fred R. Conrad/The New York Times Factoring in China''s fast inflation , which makes its exports more expensive, the real value of the renminbi has risen at least 15 percent against the dollar since mid-2010."
1953	2012-10-20	Mr. Bernanke has often defended Fed actions against domestic critics, who argue the policy of keeping interest rates near zero while ramping up asset purchases hurts savers and risks future inflation ."
1954	2012-10-20	The Fed last month announced a program of open-ended bond purchases that will be continued until there is substantial improvement in labor market conditions, barring a sustained and unexpected spike in inflation ."
1955	2012-10-20	Recent research suggests that New Deal programs may actually have had their primary impact on the economy by influencing consumer and business expectations of future growth and inflation ."
1956	2012-11-20	A recent speech on the merits of a flexible inflation targetting framework reads like one any member of the current UK MPC could have given."
1957	2012-11-20	The Bank of Canada targets the midpoint of a 1% to 3% inflation range and undertakes similar quarterly forecasting exercises."
1958	2012-11-20	In September 2008, as interbank capital liquidity hoarding precipitated a financial tsunami from which Europe is still reeling, Carney ensured liquidity for borrowers through the central bank, cut interest rates to a historically low 0.25%, kept inflation under control, and ensured Canada borrowed at the best possible rates."
1959	2012-11-20	Blog home OECD Economic Outlook - get the data Forecasts for GDP growth, unemployment and inflation in the OECD''s latest Economic Outlook report show the global economy making a ''hesitant and uneven recovery'' over the coming two years Scroll down for the OECD''s GDP, inflation and unemployment predictions for the 34 rich nations of the OECD and selected emerging economies including Brazil, Rus…
1960	2012-11-20	Blog home OECD Economic Outlook - get the data Forecasts for GDP growth, unemployment and inflation in the OECD''s latest Economic Outlook report show the global economy making a ''hesitant and uneven recovery'' over the coming two years Scroll down for the OECD''s GDP, inflation and unemployment predictions for the 34 rich nations of the OECD and selected emerging economies including Brazil, Rus…
1961	2012-11-20	Fuller data for GDP growth, inflation and unemployment for each of the OECD nations and selected emerging economies are in the tables below."
1962	2012-11-20	That''s not what Merkel wants, and even harder to achieve than Cameron''s goal of pegging any increase to inflation ."
1963	2012-11-20	Average incomes rose at an annual rate of 1.8% from the third quarter last year, almost one percentage point below inflation , meaning spending power is falling."
1964	2012-11-20	Figures released on Tuesday showed inflation rose to 2.7% , driven by university tuition fees and dearer food bills."
1965	2012-11-20	I would expect to see significant price inflation at entry price points,"" he said."
1966	2012-11-20	And, with slow growth, subdued inflation , near-zero short-term interest rates and more QE, longer-term interest rates in most advanced economies remain low (with the exception of the eurozone periphery, where sovereign risk remains relatively high)."
1967	2012-11-20	Yet another reason for the correction is that valuations in stock markets are stretched: price/earnings ratios are now high, while growth in earnings per share is slackening and will be subject to further negative surprises as growth and inflation remain low."
1968	2012-11-20	Consumer prices index inflation has also eased back significantly and, at 2.2% in September, is close to the government''s 2% target."
1969	2012-11-20	But within a year, the secondary banking crisis was getting under way as rising interest rates, rampant inflation and severe credit restrictions combined to drive many property companies towards insolvency."
1970	2012-11-20	The UN has been tainted by high-profile procurement controversies in the past – from the Oil-for-food scandal to suspicions of collusion and price inflation in procurement for peacekeeping operations . Previously, data on UN procurement was included in annual reports, published as pdfs, making it difficult to extract, explore and analyse."
1971	2012-11-20	It called for indexing profits to inflation ."
1972	2012-11-20	So if total inflation was 10 percent from the time you bought until you sold, the first 10 percent of profits would be tax-exempt."
1973	2012-11-20	The price of brand-name prescription medicines is rising far faster than the inflation rate, while the price of generic drugs has plummeted, creating the largest gap so far between the two, according to a report published Wednesday by the pharmacy benefits manager Express Scripts."
1974	2012-11-20	The report tracked an index of commonly used drugs and found that the price of brand-name medicines increased more than 13 percent from September 2011 to this September, which it said was more than six times the overall price inflation of consumer goods."
1975	2012-11-20	The E.C.B. gained a little more maneuvering room for measures to combat the crisis after another report said that inflation in the euro zone declined to 2.2 percent in November from 2.5 percent in October."
1976	2012-11-20	The E.C.B. seeks to hold inflation to about 2 percent."
1977	2012-11-20	The falling inflation rate should help mute complaints from the Bundesbank, Germany''s central bank, that E.C.B. measures pose a risk to price stability."
1978	2012-11-20	Lower inflation would also make it easier for the E.C.B. to cut its main interest rate, which already stands at a record low of 0.75 percent."
1979	2012-11-20	With interest rates at a record low of 0.5 percent in Britain and many savings account rates below the country''s inflation level, investors are jumping on products with higher returns, even if they are riskier."
1980	2012-12-20	But we are not faced with Weimar inflation ."
1981	2012-12-20	Like most economies, India is struggling with high inflation and slowing growth, but its highly educated workforce and skills in growth areas from IT and services to engineering will push the economy into fifth place."
[truncated: 3,500 more rows]
