# Supplementary material for: Tracking diachronic sentiment change of economic terms in times of crisis: Connotative fluctuations of ‘inflation’ in the news discourse
Source: PLoS One. 2023 Nov 2;18(11):e0287688. doi: 10.1371/journal.pone.0287688 (PMC10621966; doi:10.1371/journal.pone.0287688)
Supplement: S1 Data — (ZIP) [file pone.0287688.s001.zip › Lingmotif_evaluation/eval_dataset_input.csv]

text
The thinking was that when policy makers put up interest rates to combat inflation	the immediate impact of the move was to push up the all-items RPI	adding to the risks of a wage-price spiral.
Zhiwei Zhang	China economist in Hong Kong for Nomura	said that he expected inflation to rise further in the fourth quarter and saw "rising risks that it may rise above 3.5 percent for some months in 2014.
Blog home OECD Economic Outlook - get the data Forecasts for GDP growth	unemployment and inflation in the OECD's latest Economic Outlook report show the global economy making a 'hesitant and uneven recovery' over the coming two years Scroll down for the OECD's GDP	inflation and unemployment predictions for the 34 rich nations of the OECD and selected emerging economies including Brazil	Russia	India and China Click here to watch the OECD's Economic Outlook video The global economy is set to make a "hesitant and uneven recovery" over the coming two years	according to the OECD 's latest Economic Outlook.
The lack of wage inflation is one of the biggest failures of those critics of the current Industrial Relations legislation.
If the BRC's survey is accurate	inflation will fall below its 2% target in December	removing any immediate pressure for an increase in borrowing costs.
The European Union and the US have imposed several rounds of sanctions on Russia over its role in the Ukraine conflict	sending the rouble plunging and inflation soaring.
Sharply declining oil prices have led to a fresh fall in inflation	and the City now believes the period of 0.5% interest rates will continue for some time after the election.
The second reason to welcome the fall in inflation is that it provides the Bank of England with more scope to ease monetary policy should the need arise.
Grocery inflation was 1.2% in the period covered by Kantar's research – the lowest rate for four years – as Aldi and Lidl put pressure on the big supermarkets to compete on price.
We expect CPI inflation to slip back into negative territory in September (and stay there in October) before powerful base effects start to propel inflation back up towards 1% by the new year, he says.
Institutional investors' reports on the country – the seventh largest economy in the world – cite worries about inflation	government cutbacks and low consumer confidence.
With growth likely to be close to trend over the year ahead	inflation close to target and the risk of serious economic contraction in Australia now having passed	the board's view is that it is now prudent to begin gradually lessening the stimulus provided by monetary policy	the Reserve Bank said in a statement. Australia was the only advanced country to avoid falling into recession in the past year. That, in turn, had important implications for monetary policy, she said in a speech. Mark Carney's blue-sky take on interest rates misses clouds on the horizon This limited understanding of how exchange rate movements affect inflation is – to be candid – quite frustratin…
Investors fear efforts to hit growth targets will spur inflation.
HONG KONG – South Korea unexpectedly raised interest rates by a quarter of a percentage point Thursday and announced measures intended to curb rising prices	the latest sign that policy makers in Asia and other emerging markets were increasingly concerned about inflation.
Taking into consideration inflation and subsequent real wage levels	that is two and a half times less than the £18 it was worth in 1994 when it was legislated.
If inflation is at 5% you will be 5% worse off	but they are banking on low inflation.
Spain's annual comparative inflation is now almost a full percentage point below Europe which shows an increase in price competitiveness but also the relatively dampened domestic demand. 10.39am: The cost of insuring against a Spanish default has hit a new high	up 16 basis points to 4.92%	after its reliance on ECB funding was made clear this morning. 10.28am: There's some interesting analysis about the problem of private sector debt over on the Wall Street Journal.
In recessions activity falls below this level and so there is scope for the economy to grow faster than trend during recovery periods without inflation picking up.
Indeed	if the shock is an increase in the dollar price of oil	an inflation target in theory dictates tightening monetary policy enough that the currency appreciates.
And	in the early 1980s	advanced-economy inflation averaged nearly 10%.
He said the Bank should cut rates at the earliest opportunity: "We have a fundamentally different view of the risks of inflation than the Bank of England appears to have.
Hollande lost two percentage points to 27% and is now ahead of Sarkozy	who lost four percentage points to 26%. 8.04am: It's all about the inflation data today	with figures from Spain	Italy and the US.
The exchange of letters between Carney and Osborne will be published alongside the Bank's inflation report on 11 February.
This reflects global economic headwinds as well as domestic economic conditions such as the impact of continuing high rates of inflation in the UK, the ONS said.
Photograph: ONS The ONS data did reinforce expectations that the UK will experience inflation falling into negative territory	albeit briefly	in coming months.
Pushing up inflation while cutting living standards could be self-defeating. The knock-on effects of quantitative easing in the UK and US on consumer spending are also disputed.
The all-items RPI stood the test of time until the 1970s	when inflation took off	peaking at 27% in 1975.
Developing countries in Europe need to create conditions for local-currency lending to flourish	including low inflation	said Erik Berglof	chief economist for the European Bank for Reconstruction and Development.
Prices have not risen at the speed they did during the oil crises of the 1970s	and financial policy makers have said they do not expect a repeat of the so-called wage-price spiral that led to double-digit inflation rates during that decade.
They believe expectations about future inflation	and labor market slack	both exert a powerful influence over the actual pace of inflation.
Official figures to be released on Tuesday will reveal whether inflation fell even further in February from January's 0.3%.
In the decade from 1998	as the economy bumped along the bottom	prices barely increased; and the large-scale new bout of quantitative easing launched under the banner of "Abenomics" earlier this year is aimed at finally jolting inflation into positive territory.
The ECB is meant to keep inflation below	but close to	its target level of 2% – but prices have been rising at less than half that pace for the past year	against a background of plunging oil prices and anaemic growth.
The rouble has halved in value in six months	sending inflation surging to 10%.
But he argues that there is not enough demand in the eurozone to create a risk of inflation risks.
He said: "Continuing pressures on household finances	as earnings fail to keep pace with consumer price inflation	are expected to remain a constraint on the rate of growth of house prices.
But this ultimately had undesirable consequences as inflation skyrocketed	reaching more than 7% in 1981.
For a start	Weale and McCafferty have been proved wrong in their assumption that the pick-up in inflation seen in June would be permanent.
Sure we can concern ourselves with inflation	and wage growth	or interest rates and the value of our currency	or even the budget surplus or government debt.
With inflation now running at more than twice the regulated interest rate paid by banks for deposits	millions of Chinese have been betting their savings on real estate.
Third	the effects of exchange rates on inflation – and even just on import prices – "do not seem to be consistent across time".
Younger readers may like to know that the traditional obstacles to the pursuit of expansionary policies are essentially twofold: fear of inflation – especially of what is known in the trade as "accelerating inflation "; and concern about the trend of the balance of payments for overseas trade – ie	Britain's ability to pay its way in the world.
Jeremy Corbyn	the party's leader	has tasked former MPC member	David "Danny" Blanchflower to look at whether inflation should be the sole focus of interest-rate decisions.
But with the economy growing by more than 3% this year and next and jobs being created	spare capacity was being eroded meaning the BoE would want to hike in November to head off higher inflation further out	he added.
Economists point out China's slowdown has mixed effects on the UK. The downward pressure on oil prices is keeping inflation low and should boost household budgets.
Photograph: Dominic Lipinski/PA Tuesday 21 May 2013 12.05 BST First published on Tuesday 21 May 2013 12.05 BST Inflation is yesterday's problem.
Just the opposite	the median pay – the point where half make more and half less – has fallen in recent years	to $14.84 an hour in 2007 from $15.04 in 2004	adjusted for inflation	according to the Economic Policy Institute.
Financial markets will be looking to inflation data at 9.30am for clues as to when the Bank of England will start raising interest rates after more than six years at their record low of 0.5%.
Euro zone inflation is collapsing while output gaps are large and with feeble growth	set to be persistent.
When Mr. Volcker took the helm of the Federal Reserve in 1979	inflation neared 12 percent – a catastrophe by American standards.
Moody's warning on the knock on effects of slowing growth in China set the tone	along with a weaker than expected rise in the country's inflation.
The Fed has said it intends to hold short-term rates near zero at least as long as unemployment remains above 6.5 percent and inflation remains under control.
Some participants expressed the view that the incoming information had not yet provided grounds for reasonable confidence that inflation would move back to 2% over the medium term and that the inflation outlook thus might not soon meet one of the conditions established by the [Fed] for initiating a firming of policy	the minutes said. Global economy India's rupee hits another record low against US dollar Seen until recently as an inexorably rising economic power, India now looks dangerously exposed to violent market swings As imports become more expensive, the Indian authorities will have to try to control inflation without clobbering growth. A small amount of inflation is healthy for an economy - but how is …
Global economic pressures are also dampening inflation.
Economists expect data for October to show the inflation rate as measured by the consumer prices index (CPI) held at -0.1%	according to the consensus in a Reuters poll.
They have arguably kept inflation from falling precipitously	and asset prices are bolstered – witness the rising stock market – but economic activity has shifted only marginally.
Consumers rely on cupboard stocks built up over the festive season and defer spending until the January pay cheque comes in	but this year	set against a backdrop of price increases on fuel	utilities and food inflation	the results are particularly sobering.
Chris Towner	director at foreign currency specialists HiFX	said: " Inflation data from the EU this morning shocked the market as the rate fell alarmingly from 1.1% to just 0.7%	which is the lowest level seen in four years.
A fundamental discussion about changing the mandate can definitely have effects on inflation expectations.
Productivity lies at the heart of an organisation's ability to increase real wages above the rate of inflation	he said. And as long as inflation stays sluggish, officials say they see relatively little risk. And that 4yrs of 3%pa growth will not trigger inflation. The concern for most workers isn't that their pay rise might put them into a higher tax bracket, but that their pay rise will stay above inflation. Inflation plunged below zero in the mid-1990s, after the 1980s property boom turned spectacularly…
Parkinson also noted the problem of income tax bracket creep – where due to inflation people get pushed into a higher tax bracket.
Last week	government data showed that clothes prices were already on the way up	with the consumer price index	the official measure of inflation	standing at 3.1%	driven by higher clothing	footwear and airfare costs.
Lower inflation has also provided a short-term boost because it has meant that even squeezed pay packets go a bit further.
Minsky argued that could end without disaster	if inflation bailed everyone out.
The latest unemployment figures from the Office for National Statistics (ONS) show the under-25s and women workers are bearing much of the pain in Britain's jobs market	while average earnings continued to lag behind inflation.
In 2005	median income for nonelderly households failed to increase for the fifth year in a row	after factoring in inflation.
Narayana Kocherlakota	president of the Federal Reserve Bank of Minneapolis	dissented because he said the Fed should do more to raise inflation	which he sees as a way to encourage more growth in jobs and output.
We are	of course	mindful of the external sentiment in some markets on bankers' pay	and conscious of our disappointing performance in 2014	but it is essential that we remain able to pay competitively in the markets where we operate and where wage inflation	on average	is around 5%	he said. During his second term, George steered the British economy through a sustained period of growth with inflation averaging just 2.4 per cent. Such a constellation suggests that we may experience a prolonged period of low inflation, to be followed by a gradual upward movement towards inflation rates below, but close to, 2% later on. A worker putting in 40 hours a week is £30.30 a week worse…	the committee's statement said that the Fed would act "when it has seen further improvement in the labor market and is reasonably confident that inflation will move back to its 2 percent objective over the medium term.""
Acknowledging that its fight against inflation appeared to have helped slow the economy	although inflation remained stubbornly high	the central bank lowered its growth forecast to 7.6 percent for the current fiscal year	which ends next March.
Bank of England lowers forecasts for UK Latest inflation report finds GDP and wage growth lower than expected	but also records fall in unemployment The governor of the Bank of England	Mark Carney. he could leave office at the end of his five-year term with interest rates at just 1.5%.
With inflation currently low and confidence fragile	the next move in rates is as likely to be a cut as a rise	according to Haldane.
Its recent slump had pushed up import costs	which analysts said had prevented inflation falling faster Colin Ellis	the European economist at Daiwa Securities SMBC	said: "There is little doubt that sterling's fall last year has kept CPI inflation above target and has helped to limit the immediate risk of deflation	at least as measured by the CPI.
Analysts say that's good news for the region	but warn that the high oil price is likely to lead to 'stickier' inflation.
King is not expected to comment on current trading but S&P Equity analyst James Monro says the absence of inflation means industry like-for-likes could well turn negative this year – data from Kantar shows the food market is currently growing at 1.3%.
The Fed targets 2 percent inflation and tracks an index that is running even lower than the C.P.I. Inflation has waned in recent months after quickening in the second quarter	in part as slower economic growth in China and the eurozone	as well as a strengthening dollar	reduce imported price pressures.
UK unemployment and employment statistics Wages beat inflation as unemployment falls below 7% Pay rose by 1.7%	ahead of the March inflation rate of 1.6%	while there was a quarterly fall of 77-00-200 in the number of people out of work Unemployment fell in March 2014.
And it is King who has gained a reputation as the thin-skinned operator	blaming Osborne last week for an expected rise in inflation after the government tripled university tuition fees and forced energy companies to raise prices to pay for green initiatives.
Without bonuses	pay growth remained painfully weak	at 0.9% – less than half the rate of inflation.
Providing additional bailouts without such budget pressure would only encourage further profligacy	the Germans contend	and it could set off inflation.
It will be helpful for policy makers to explain what sorts of inflation readings over coming months would make them comfortable	said Mr. Levin, who has argued that the Fed should be careful not to raise rates too quickly. The confidence shock of Russia's aggression against Ukraine and reform delays in France and Italy are threatening the projected gradual rebound of inflation towards target. Cotton follows oil, copper and a swath of other products subject to huge price rises that have alarmed governments because they thre…	according to the OECD 's latest Economic Outlook.
In addition to the lack of inflation	the economic recovery remains quite uneven.
Ms. Yellen said officials were inclined to raise rates because they expected continued improvement in the labor market and a rebound in inflation that would move it closer to its desirable level.
Inflation is a lagging indicator	and the forces that lead to rising inflation can build up before they are apparent in the data.
Gordon Morris	managing director of Age UK Enterprises	said: "The impact of inflation on over-55s has been substantially underestimated and it worsens as you age	with over-75s experiencing cost rises on average 4% above official measures.
Housing market Average UK mortgage debt rises to £85-00-200 But Bank of England argues that rising wages and low inflation mean that homeowners could cope with rising interest rates Low income families and first-time buyers with high loan-to-income mortgages would still face a tough time when interest rates begin to rise	says the Bank of England.
This has tempered inflation around the world	as well as in the United States.
High inflation and interest rates	only now made worse by the bankâ€TMs intervention	are still â€œmurder for the real economy.â€� Correction: May 14	2015 An earlier version of a picture caption with this article misstated the type of financial information being displayed.
Higher inflation does not produce more growth or lower unemployment over the long term.
With inflation at zero and signs of softness in the UK and global economy	the Bank of England is expected to hold interest rates at 0.5% when it announces its latest policy decision this week.
That record is considered to be held by "Avatar	which took in roughly $3.1 billion worldwide in 2009, after adjusting for inflation, according to Rentrak, which compiles ticketing data. Figures from the Nationwide building society showed annual house price inflation at a seven-year high of 10.9%. High inflation and weak wage growth have led to a prolonged period of negative real earnings growth that has eroded consumers' purchasing power and l…
Councils were feeling generous and agreed annual fee increases ahead of the rate of inflation	making it simple for operators to cover their costs.
While the economy has been growing consistently on a quarterly basis since the beginning of 2013	British workers are only just starting to see real pay rises following six years of falls. Inflation has outpaced wage growth for the majority of the period since 2008	piling on financial pressure for UK households.
But it does indicate that recent events do not yet	to my mind	merit changing the MPC's [Monetary Policy Committee's] strategy for returning inflation to target	he said. UK annual CPI inflation rate going back to 1989 Overall price falls are expected later in the spring as the global oil price slump continues to feed through to lower prices at the petrol pump and cuts in some utility bills. Interest rates Fresh signs of slowdown will force interest rates rise to be put on hold Bank of England unlikely to produce any fireworks with multiple reports on 5 N…
Photograph: Chris Ratcliffe/Rex Features Inflation UK inflation hits zero for the first time on record Falls in food and fuel prices means consumer prices index - UK's official inflation measure - has not been so low since comparable records began in 1989 Tuesday 24 March 2015 10.05 GMT Last modified on Wednesday 25 March 2015 00.07 GMT Inflation has fallen to zero for the first time on record in…	boosting incomes in real terms and handing the chancellor a pre-election advantage.
Treasuries maturing in fewer than 10 years currently pay less in interest than the inflation rate.
The IFS said that after stripping out changes in how future pension income was valued	mean pension wealth increased in real terms (ie after adjusting for inflation ) by around £13-00-200 for households aged 25-34	£32-00-200 for households aged 35-44 and £38-00-200 for households aged 45-54.
The falling back in eurozone consumer price inflation to 2.8% in December from a three-year high of 3.0% over the three months to November should be only the start of an appreciable retreat in inflation over the coming months.
The recent fall in inflation means real wages are rising.
As RANSquawk points out	poor GDP numbers from China will temper inflation (as well as knock other commodity prices).
Previously shareholders got a better deal	with dividend growth equivalent to retail price inflation plus 3% – a policy which will run for the last time during the current financial year to the end of March.
At a press conference to discuss the Bank of England's new quarterly inflation report	King refused to go into details	telling reporters: As you would expect	the government and the Bank together have been discussing a range of policy options and devising contingency plans.
HONG KONG – South Korea unexpectedly raised interest rates by a quarter of a percentage point Thursday and announced measures intended to curb rising prices	the latest sign that policy makers in Asia and other emerging markets were increasingly concerned about inflation.
One consequence of rising inflation could be that interest rates go up	raising the monthly outgoings of most households.
The inflation rate for a pensioner reliant on state benefits was 4.6% on average over the three years to 2010	compared to 4.3% for a pensioner not dependant on benefits	the IFS said.
And that's also why the mortgage affordability tests are so important -- to avoid more people being brought into the "unfortunate" group who will find borrowing costs unaffordable. 11.16am BST Back on the strong pound - Carney says the key is to differentiate between the impact that sterling's strength has on inflation (pushing it down	by making imports cheaper)	and on the real economy (hurting exports).
But with monetary policy focused on its task of bringing inflation back to the target	we will come through the adjustment.
The charts show inflation rates in the 12 months through September for the United States	the eurozone and the 15 largest countries in the European Union.
The Office for National Statistics said falls in the prices of clothing and food were the main downward pressures on inflation last month.
But the recent pay rebound owed much to ultra-low inflation, which we are unlikely to see again next year, she said as the thinktank released its latest earnings outlook. "Pay growth in 2016 will ultimately be determined by whether the recent upturn in productivity is enough to offset rising inflation."
Ian Shepherdson	an analyst at High Frequency Economics	said falling energy prices were likely to bring the year-over-year rate of inflation to below zero in January.
Mr. Bernanke has often defended Fed actions against domestic critics	who argue the policy of keeping interest rates near zero while ramping up asset purchases hurts savers and risks future inflation.
This restricts the tools available to the central bank for cooling or stimulating the economy and inflation.
With inflation falling to zero in February and March	after the plunge in global oil prices	the MPC minutes acknowledged that the Bank governor	Mark Carney	would be forced to write a second open letter to the chancellor	explaining why inflation has dropped more than one percentage point below the 2% target.
The ECB aims to keep inflation at just under 2% and Draghi has said the money-printing programme would continue "until we see a sustained adjustment in the path of inflation".
And the last thing policymakers worldwide need now is another bout of inflation.
Younger readers may like to know that the traditional obstacles to the pursuit of expansionary policies are essentially twofold: fear of inflation – especially of what is known in the trade as "accelerating inflation"; and concern about the trend of the balance of payments for overseas trade – ie	Britain's ability to pay its way in the world.
Since the deregulation of the market, electricity prices have risen at twice the rate of inflation, said Labour's finance spokesman	David Parker.
Perhaps	they muse	an inflation target of 4% might be better than the 2% or so that many central banks aim at.
However	the MPC is known to be deeply divided about the likely path for inflation	with hawkish members	including Martin Weale	stressing the risks of inflation.
Howard Archer	chief European economist at IHS Global Insight	said: "While the ECB would normally look through any drops in the headline inflation rate resulting from sharply falling oil prices	the bank will be seriously concerned that the move into deflation in December will lead to a further significant weakening in inflation expectations that then feeds through to result in renewed drops in already worryingly low-core inflation."
Richard Murphy	Corbyn's economics guru	has written on the web about his dissatisfaction with the primacy of the BoE's inflation objective	and McDonnell has suggested adding targets on inequality and unemployment. But – and as I notice Mark Carney emphasised this at Treasury committee on Wednesday last week – this is completely wrong-headed.
In 2010 average weekly household expenditure in the UK was £473.60 and as in previous years the biggest proportion went on transport	followed by housing costs such as rent and fuel bills	the Office for National Statistics said in its annual report into family spending. The weekly spend was down £2.40 from a year earlier when adjusted for rising inflation by using 2010 prices.
Ms. Yellen also played down the importance of the decline in another measurement of inflation expectations	which is derived from the market prices of financial assets.
Some financial institutions will be insolvent	requiring a test of the central bankers' art of lending enough to stave off crisis but not foment inflation.
The dreaded stagflation Inflation and recession thrown together create all sorts of policy conundrums for the authorities as was demonstrated in the 1970s.
Inflation UK workers receive average pay rise of 2.5% Median pay rise reported by Incomes Data Services compared with an annual inflation rate of 1.6% in March Households have suffered a fall in real pay for the majority of the past six years	but forecasters including those at the Bank of England now believe Britain is set for a sustained rise in living standards.
Photograph: Facundo Arrizabalaga/EPA Staff and agencies Tuesday 16 September 2014 08.13 BST First published on Tuesday 16 September 2014 08.13 BST Inflation is expected to remain below the Bank of England's 2% target when official figures for August are published.
Commenting on the latest survey	Howard Archer	chief UK economist at IHS Global Insight	said: "The Bank of England will carefully note the further drop in the public's inflation expectations in February	and if they fall further over the coming months	it will increase the likelihood that the monetary policy committee will hold off from raising interest rates during 2015.
The communications sector is also pushing up inflation	with landline telephone charges rising by more than a year ago and the price of mobile phone handsets up this year having fallen a year ago.
JAPAN'S INFLATION RATE Number of Japanese yen per dollar Source: Bloomberg Rather than ease efforts to create inflation	the central bank has redoubled them.
UK inflation turns negative Statisticians said this was the first time the CPI had fallen since official records began in 1996 and the first time since 1960 based on comparable historical estimates.
The gain in inflation credibility was offset by weak debt credibility.
There are indications that officials in China are starting to worry about threats to their huge investment in United States debt from a possible outbreak of high inflation.
The change in policy comes after Chinese inflation hit 4.4% in October	a 25-month high	and analysts believe China is now likely to raise interest rates soon	possibly before the end of 2010.
The figures were published the day after champagne bought in pubs and bars was removed from the Office for National Statistics' so-called ' inflation ' basket. Pierpaolo Petrassi	head of wine	beer and spirits buying at Waitrose	said sales of fizz to be drunk at home were holding up well: "Champagne sales are doing very well.
Inflation has hit a record low of 0.3% and is expected to turn negative in coming months.
He said a rise in rates could come before Christmas if the trend for higher wages put pressure on prices after a period of zero inflation.
Analysts said recent data on pay and inflation showed the UK recovery remained fragile.
And	with slow growth	subdued inflation	near-zero short-term interest rates and more QE	longer-term interest rates in most advanced economies remain low (with the exception of the eurozone periphery	where sovereign risk remains relatively high).
New Tax Aside	Inflation Rises in Japan By REUTERS Continue reading the main story TOKYO "Japanese consumer prices showed that inflation picked up in April	excluding the sales tax increase that started at the beginning of the month"	government data showed Friday.
Close Sunday 15 February 2015 09.00 GMT Mark Carney	the governor of the Bank of England	wrote to the chancellor last week to explain why inflation fell to 0.5% in December	significantly below the monetary policy committee's target of 2%.
But the fall in US inflation	also announced on Wednesday	and caused by lower oil prices	has given the central bank the luxury of choosing its moment to act.
The second reason falling inflation matters is that it removes one of the obstacles to keeping interest rates low.
The low inflation number	released Friday	was in line with forecasts	but analysts widely expect a rebound in February.
The prescription fits the worldview of some "monetarist" economists	who argue that the Fed should set a higher target for the nominal gross domestic product	to be met through real economic growth and inflation.
Over the long term	a reduction in health inflation could be a boon for both families and the federal government.
In 2010 rail fares fell by 0.4% after the previous July's rate of RPI inflation was -1.4%	because fare rises were based on RPI plus 1%.
Inflation Scrap 'flawed' RPI	urges Institute for Fiscal Studies Retail price index should be replaced with the CPI measure but IFS boss issues call to find even more accurate ways to gauge inflation The RPI should be replaced with the CPI measure of inflation	says the IFS boss Paul Johnson.
UK house prices edge up in July as stamp duty revenue falls Nationwide data shows annual house price inflation starting to match the historic pace of earnings growth House price inflation is beginning to match the growth in earnings	potentially making the property market more sustainable in the long run.
Wages increased by 3.2% in May while inflation was virtually flat	providing workers with the highest average wage increase since the financial crisis.
However	Forbes suggested economists wanting to gauge the implications of currency moves for inflation needed to place more weight on the underlying causes of exchange rate movements.
Inflation Inflation will hit 5% as growth slows	predicts Mervyn King Bank expecting domestic gas bills to rise by 15% and electricity bills 10% this year in latest blow to household finances The governor of the Bank of England in his quarterly inflation report briefing said growth would be weaker and inflation higher.
Inflation Google creates new inflation measure The Google Price Index will be based on the cost of goods sold online and could use real-time search data to forecast official figures Google will use people's online purchases to track changes in the price of goods and services Photograph: Robert Galbraith/Reuters Tuesday 12 October 2010 08.08 BST First published on Tuesday 12 October 2010 08.08 BST…
Some economists will worry about the effects of newly created money on inflation.
Adjusted for inflation	older Americans spent 18 percent more per household in 2013 than in the late 1980s	while spending for other age groups remained relatively flat.
Like the Fed	economists generally remain more concerned about the immediate threat of recession than the more distant fear of higher inflation.
While much has been said about China's hesitance to raise domestic prices for fear of inflation	Beijing was facing an equally vexing problem: artificially low gas and diesel prices were indirectly depressing China's stock markets by hurting the performance of the energy giants Sinopec and PetroChina.
Summer clothing discounts pulled UK inflation back down to zero last month	bringing more relief to households and taking pressure off the Bank of England to raise interest rates any time soon.
The day Lehman Brothers went down was the cut-off point between conventional monetary policy – moving official interest rates in baby steps to keep inflation low – and unconventional monetary policy.
Ian Stewart	chief economist at consultancy Deloitte	said the latest inflation figures pointed to more support for consumer confidence.
Network Rail had proposed a four-year deal that would have frozen pay this year with a £500 bonus	before three years of increases pegged to RPI inflation as well as a no-compulsory redundancy commitment until December 2016.
Composite: Alamy/Getty Images Thursday 13 March 2014 12.21 GMT First published on Thursday 13 March 2014 12.21 GMT Netflix and flavoured milk have been added to the basket of goods used to measure inflation	while DVD recorders and hardwood flooring have been dropped in a sign of changing consumer habits.
Photograph: Thanassis Stavrakis/AP China to tighten monetary policy to control inflation Analysts say interest rate rise likely after Communist party's politburo agrees policy change to combat 4.4% inflation Friday 3 December 2010 12.54 GMT First published on Friday 3 December 2010 12.54 GMT China is to embrace a more "prudent" monetary policy next year in an attempt to keep tighter control on in…	following a meeting of the Communist party's politburo.
With much of the debate ahead of next May's general election centred on the cost of living	the Treasury welcomed the latest inflation news.
Jan 9: 5389K (est 1750K; prev -3062K)	Distillate Inventory 2925K (est 2100K; prev 11205K) January 14	2015 FOREX.com (@FOREXcom) Crude Oil Inventories rose by 5.4 million barrels last week vs 1.2m expected - unsurprisingly #WTI has reacted negatively to the news ^FR More from Carney	courtesy of Reuters: 14-Jan-2015 15:02 - BANK OF ENGLAND'S CARNEY SAYS EURO ZONE HAS EXPERIENCED PERSISTENTLY LOW INFLATION	NOT DEFLATION 14-Jan-2015 15:02 - BANK OF ENGLAND'S CARNEY SAYS ADDITIONAL ECB STIMULUS WOULD BE CONSISTENT WITH ECB ACHIEVING INFLATION MANDATE 14-Jan-2015 15:03 - BANK OF ENGLAND'S CARNEY SAYS WOULD DRAW A CLEAR DISTINCTION BETWEEN INFLATION SITUATION IN UK AND EURO ZONE 14-Jan-2015 15:04 - BOE'S CARNEY SAYS ECB HAS TOOLS AND CLARITY OF MANDATE TO ACHIEVE ITS 2 PCT INFLATION TARGET 14-Jan-2015 …
There is essentially no risk that the economy would overheat so quickly that the Fed could not intervene in time to prevent excessive inflation.
Inflation Inflation falls to 2.3% as food and energy costs drop Inflation in Britain decreases by more than expected while retail price index reaches record rate of deflation at -1.2% A fall in food prices has contributed to the drop in inflation.
Inflation Inflation basket of goods highlights seven decades of changing UK lifestyles Its contents have not only changed but have expanded greatly since the price of a 'typical' shopping basket began being record in 1947 to help calculate inflation The updated contents of the virtual shopping basket used to measure inflation will be revealed by the Office for National Statistics on Tuesday.
Ian Shepherdson	an analyst at High Frequency Economics	said falling energy prices were likely to bring the year-over-year rate of inflation to below zero in January.
With inflation due to ease markedly in 2012	this may alleviate some of this income squeeze	but with unemployment hitting a new 17-year high and due to rise further in coming months	any boost to spending from lower inflation this year may be offset by a reluctance to spend due to rising joblessness and concerns about job security.
But when he sets out his latest assessment of the prospects for the economy at quarterly inflation report briefing on Wednesday	the governor is likely to repeat the sobering message	spelled out in an open letter to the chancellor	that	"although inflation is now falling broadly as expected	the process of rebalancing still has a long way to go.
In the previous decade	inflation was about 1.8 percent a year; in the next decade	it may be closer to 5 percent.
That matters because central banks are looking for signs of wage inflation picking up as a result of years of steady growth and falling unemployment.
It will be some time before inflation in the UK returns to its official 2% target.
Central banks are harmless	said the bond bears in 1981; in a social democracy	inflation is ineradicable	he writes in the current issue of his publication. We've learned from game currencies that people like a little inflation in their economies. As the recovery firms up, the labour market tightens and skills shortages start to appear we should see wage growth gradually accelerate and establish a clear gap over inflation. If the current food price rises continue it will lead to food inflation, which…
BT	Sky and now TalkTalk have all raised prices significantly faster than inflation in recent years – in part to pay for the hugely expensive battles over sports TV rights.
Inflation leapt in the previous quarter	largely because of the sales tax increase	but the failure of inflation to continue is an indication that the Bank of Japan's program to promote inflation is not yet working	even though official figures indicate that average salaries are now rising at a 2 percent annual rate.
But with inflation at a record low of 0.3%	wage growth weak	and some parts of the economy as yet to regain pre-crisis levels	the pressure is off the governor	Mark Carney	to raise rates yet.
Our central scenario assumes that oil prices and food inflation drop back in the second half of the year	reducing the burden on real incomes and the upward pressure on interest rates.""
Inflation is now non-existent	with the latest reading at zero this month	down from 0.1% in June.
On the fringe	low interest rates encouraged property speculation and led to conditions in which inflation was higher than at the core.
We know average real earnings fell in the decade up to 2013 – coming down from £327 to £319 a week once inflation is factored in.
The currency interventions have raised the threat of inflation and asset bubbles	hurt the poorer sectors of the country's economy and depressed domestic consumption.
But such displays are not so easily digested in Ukraine	a country ravaged by inflation	AIDS and an inchoate political process.
As our Berlin correspondent	Kate Connolly	reports	Draghi used an interview in the tabloid Bild to seek to allay German fears over the threat of inflation following recent price rises	particularly in the energy sector.
The sizeable projected inflation undershoot	and the belief that the February Inflation Report projections will be similar	have reinforced the view more QE in February is inevitable.
To do this	Yellen will have to keep interest rates very low	even after inflation starts rising	just as her predecessor Paul Volcker had to keep interest rates in the 1980s very high	even after inflation started falling.
Shehan Mohamed	economist at the Centre for Economics and Business Research	reckons that rate cut could come as soon as next month: With the outlook for global growth looking less rosy	Eurozone inflation is likely to fall back.
In the first period of recovery after the crash	rampant oil and food prices drove up average inflation and the Bank "looked through" the blip	citing underlying weakness in the prices of other basic goods and services.
This would allow inflation to temper	as our analysis suggests that a 1 percent appreciation of the dong versus the U.S. dollar should shave off above 1 to 1.5 percentage points from inflation over a 12-month period	said the analyst, Prakriti Sofat. UK economy: the low-interest rate era is far from over Historically low inflation has prevented the MPC from raising interest rates from their record low of 0.5%, despite relatively strong economic growth. It was the latest example of how central bankers are being pushed to their limits in efforts to stoke growth as the threat of deflation has replaced inflation …
UK employment rate hits highest level since records began Election boost for Conservatives as jobless rate falls to 5.7% with average wages outpacing inflation The record employment rate for women	at 68.5%	partly reflected the increase in the state pension age	the ONS said.
While money creation is now rising at a slower rate	inflation usually lags it by six to nine months	he added.
Commodities protect you from a different kind inflation than TIPS do	he said. He added: As the recovery firms up	the labour market tightens and skills shortages start to appear we should see wage growth gradually accelerate and establish a clear gap over inflation.
Ms. Yellen	however	has said repeatedly that the Fed plans to act once officials are "reasonably confident" inflation will rebound	a less stringent standard.
Inflation has been rising because commodities – oil	food and other less important ones – have been getting more expensive.
Official figures published on Tuesday are expected to show inflation held at zero in September	with some forecasters predicting the rate dipped to -0.1%.
The reality for individual consumers is that they are not seeing more money in their pockets as inflation is growing faster than wages.""
Stagflation – a period in which inflation and unemployment both rose – followed.
The unwinding of that	which is midway in the United States but just beginning in Britain	is going to be difficult	especially as central banks have little room to loosen rates due to rising inflation.
To have kept inflation to 2% in the face of higher taxes would have required getting 'CPIY' inflation [a version of CPI which omits the effects of indirect taxation] down to the 0-0.5% range.
Mr. Stein	an economist and noted academic	has helped to provide an intellectual rationale for the cautious evolution of the Fed's stimulus campaign	which has not succeeded in returning either unemployment or inflation to normal levels.
Wholesale prices were rising in 1936	setting off inflation fears.
Exacerbated by the weak pound	the annual inflation rate rose to above 5%	which squeezed consumer spending power and put the brake on economic recovery.
Mayfield said that trading conditions would remain difficult and that there was little sign of any price inflation in the grocery market as supermarkets cut prices. "However	I expect sales in both Waitrose and John Lewis to perform comparatively well against the market	helped by promising new ranges and online capability	he said. Last week official government figures showed a surprise rise in inflation in November with Russia's ban on grain and wheat exports, following the summer droughts, one of the reasons given by the Office for National Statistics for food inflation running at almost 5%. Thereafter, it would rise in line with the growth in median wages, which typically increase more rapidly than the inflation…	who took office as the central bank's governor in early September.
Inflation has remained low	thanks to the stubbornly orthodox European Central Bank and its high interest rate policy (something that also contributed to the high exchange rate in the first half of last year).
That 4% was split pretty much down the middle between 2% inflation and 2% productivity growth.
Given the decline in median real income in recent years	some such inflation would be welcome	but Fed tightening would still make sense.
Today	ENRC blamed rising costs for its weak financial performance	citing wage and energy inflation and a bigger bill linked to the price of raw materials used by its manufacturing operations.
Its annual rate of inflation is -0.1%	however this could fall further after producer and import prices slid 1.6% year on year last month.
Such is the astronomical need for extra funds by Italy	Spain (and maybe even France)	that above-average inflation turns into hyperinflation.
Both the Standard & Poor's 500-stock index and the Dow Jones industrial average reached new highs	without adjustment for inflation	with the Dow rising 292.71 points	or 1.8 percent	to close at 16	167.97	and the S.&P. 500 rising 29.65 points	or 1.7 percent	to 1-81-200.65.
Easing can boost growth by lifting asset prices (equities and housing)	reducing private and public borrowing costs	and limiting the risk of a fall in actual and expected inflation.
Excluding bonuses	pay increased by 1.6% – less than half the pace of inflation.
In the run-up to the financial crisis	the Bank was so concerned with keeping inflation low that it failed to spot the bubble in the housing market.
Inflation accelerated in October even though the government issued a ban on Sept. 19 on all price increases for a long list of regulated industries	from airlines to electric utilities to energy companies.
But such displays are not so easily digested in Ukraine	a country ravaged by inflation	AIDS and an inchoate political process.
He predicted (at today's Bank press conference) that it will be the top item on the agenda when the G20 meets in Mexico	but admitted that there is not much that anyone can do about a future eurozone disaster until it happens. 11.11am: Larry Elliott	our economics editor	is attending the Bank of England press conference on the quarterly inflation report.
In a situation where weak demand is likely to be having a negative impact upon productive capacity	the cost of having a tighter monetary policy to bring inflation back to target fast will be some long-lasting damage to incomes.
Lending money freely to already indebted nations worsens the mismatch between demand and supply and triggers inflation.
But I think the most likely case is that the recession is a bigger problem over the next year than inflation.
But slowing inflation has proved difficult	partly because inflation is tied to rising oil and commodity prices.
So	technically a successful auction (Spain was aiming to sell between €2bn and €3bn of bonds)	but a sign that investors demand much higher returns in return for holding Spanish debt. 9.32am: The latest UK inflation data is out	and it shows that the rising cost of living accelerated last month.
Credit David G. Klein A falling dollar does mean price inflation in the United States.
Consumer spending UK's biggest dry cleaner hit by consumer slowdown Workers squeezed by a combination of near-stagnant wages and high inflation appear to be cutting back on dry cleaning Workers appear to be waiting longer before getting suits dry cleaned.
The consumer price index	the nation's main gauge of inflation	rose 4.9 percent in February from the same month a year ago	according to the National Bureau of Statistics.
High inflation makes it hard for the Bank of England to support economic growth through low interest rates: The Bank of England's target for CPI inflation is 2% year-on-year with a tolerance threshold of 1% either side of that.
Official figures this week are expected to show inflation picked up slightly in November to 0.1%	from -0.1% in October	while City economists polled by Reuters have suggested earnings growth continued to slow in recent months.
Nigel Turner	BMI chief executive	said airlines faced a struggle to keep down fare inflation following the decision.
We have therefore taken the very difficult decision to withdraw our services from London Gatwick from 29 March 2014	because of the airport's policy of year-on-year above inflation rises in landing fees for operators of smaller regional aircraft.
The bank cited the inflation data and a subdued housing market as reasons behind its decision.
Federal Reserve Fed vice-chairman hints at interest rate increase in speech on inflation 'The door is definitely open' to a September rate increase	a senior economist said in response to Stanley Fischer saying factors that kept inflation down are fading Federal Reserve vice chairman Stanley Fischer said effects of a stronger dollar and a plunge in oil prices were key to keeping inflation low but are now diminishing.
The debt overhang and a decline in inflation will force the countries to intensify austerity	which is not good news for the prospect of sustained recovery.""
The Japanese experience shows that efforts to keep the economy afloat with more inflation and growth don't help sustain higher growth in the long term.
The OECD said the small rise in inflation between 2013 and 2014 also meant aid flows had fallen by 0.5% in real terms.
I've always said that a little inflation is good	Richard A. Galanti, Costco's chief financial officer, said in December 2008. Inflation is tipped to reappear after April with prices rising every month until Christmas and beyond, eventually limiting real income growth and potentially hurting living standards. Since the inflation rate is measured by looking at the change in prices over 12 months, inflation is likely to stay very low until the sha…	Mr. de Vaulx said, and you are saying you are willing to grow poor slowly	losing 0.9 percent to inflation."
I'm not too worried about inflation.
This inflation rate would have been considered quite respectable in the 1960s – a period when the distinguished economics commentator Sir Samuel Brittan spent some time in government and kept an interesting diary that has just been published by the British Academy (Inside the Department of Economic Affairs: Samuel Brittan	the Diary of an "Irregular"	1964-6	edited by Roger Middleton).
Some Fed officials expressed concern at the Fed's most recent meeting in January about sluggish inflation and the decline in measures of inflation expectations.
While sovereign debt is decreasing for all countries (even Greece) with inflation at 2%	once we dial inflation down to 1% and assume a mild tapering-induced rise in interest rate of 1.50 percentage points over two years	debt becomes unsustainable for most of the peripheral sovereigns	said Fathom's Danny Gabay. Ed Conway (@EdConwaySky) Slightly awkward end to Inflation Report presser as Carney lightheartedly notes this is final one for Dale & Fisher, who he's kicked off MPC 11.46am BST Mark Carney: London can't drive UK recovery on its own Carney insists that the London economy is not as strong as people think, and can't be expected to drive the recovery on its own. The Bank c…
With the cost of a barrel of crude peaking at almost $150 a barrel	policymakers faced a familiar problem: inflation was rising even while their economies were shrinking	only with the added complication that the banks were on the brink of meltdown.
Inflation	currently at 1.3%	is expected to fall further in the coming months	amid lower commodity prices and weak wage-growth.
An unexpected fall in annual inflation to 0.5% in May from 0.7% in April appeared to seal the case for additional stimulus when the ECB announces its June policy decision on Thursday.
However	if incoming information indicates faster progress toward the committee's employment and inflation objectives than the committee now expects	then increases in the target range for the federal funds rate are likely to occur sooner than currently anticipated.
For that same period	UK GDP grew on average at 3.2% per year	with inflation averaging 1.6% and unemployment at 5.3%.
Osborne said Threadneedle Street will be able to balance a more flexible inflation target with wider growth considerations.
He contrasted the UK with the eurozone	where output unadjusted for inflation has increased by 5% in almost seven years and inflation excluding fuel and food prices has been below 1% for over a year.
The Bank's monetary policy committee (MPC) said in its November inflation report that rate was likely to fall below 1% in early 2015	prompting a letter.
UK house prices edge up in July as stamp duty revenue falls Nationwide data shows annual house price inflation starting to match the historic pace of earnings growth House price inflation is beginning to match the growth in earnings	potentially making the property market more sustainable in the long run.
Consumer Inflation Rises in China as Food Prices Jump By REUTERS BEIJING – China's annual consumer inflation rate rose to a seven-month high of 3.1 percent in September	as poor weather drove up food prices	limiting room for the central bank to maneuver to support the economy	and exports unexpectedly declined.
The bottom line here is: the Fed does expect inflation to pick up, Hanson said.
Core inflation (the cost of living excluding fuel and food) in the eurozone is already at a record low of 0.7% and on course to go lower as the strength of the euro cuts the cost of imports.
For that reason there is now a fairly solid academic and central bank consensus that by ruling out this kind of political interference	independence helps keep inflation low	and less variable	and also helps smooth the booms and busts in the business cycle.
With inflation forecasts for next year sliding	the Bank is under no pressure to hike rates.
The UK Motor market is turning	however claims inflation continues to remain above average in the second half of 2015	with Direct Line warning that large bodily injury claims inflation remains 'volatile'.
The Bank of England has very modest assumptions on productivity	he adds -- pointing out that Britain hasn't yet closed any of the gap with other major counties* There's also a "very benign global inflation outlook"	he adds. * - the same has been said about the England team over the decades 10.57am BST Carney reiterates that interest rate rises	when they come	will be "limited and gradual".
On balance	this will more than likely sustain [Bank of England monetary policy committee members] Ian McCafferty and Martin Weale's dissent	and suggests that a degree of labour market slack continues to diminish	even if there is an offset in terms of slowing growth and still very subdued wage growth and low inflation	which will allow the MPC majority to maintain a "wait and see" stance.
Even now	although unemployment is much lower than it was	there are many people working part-time who would rather work longer	and inflation is hardly a constraint.
Suppose that	looking ahead	the Fed commits itself to producing significant inflation.
Photograph: Rui Vieira/AP Inflation falls to lowest in five years • City economists had expected CPI to come in at 1.3% • State pension to rise by £2.40 a week to £97.65 Tuesday 13 October 2009 12.37 BST First published on Tuesday 13 October 2009 12.37 BST Inflation has dropped to its lowest rate in five years as falling energy prices continued to cut the cost of living.
The food sector was the most competitive	with slowing inflation	discounting and price wars testing customer loyalty.
These projects have seen positive results	but widespread suspicion of unions and problems ranging from lack of education to high inflation in food and accommodation costs can often see gains eroded.
WSJ Markets (@WSJmarkets) Semiannual Monetary Policy Report to the Congress In it	the Fed chair also outlines that US interest rates will remain well below historic levels for some considerable time: We currently anticipate that even after employment and inflation are near mandate-consistent levels	economic conditions may	for some time	warrant keeping the federal funds rate below levels that the Committee views as normal in the longer run. 3.03pm BST Janet Yellen: US recovery is incomplete Janet Yellen's testimony to the Banking Committee Photograph: /Bloomberg Just in -- Janet Yellen is telling Senators on the Banking Committee that America's economic recovery is incomplete.
Once known for sucking jobs out of call centres and IT departments in the west	Indian technology firms are re-exporting them to wealthier nations as wage inflation and skills shortages at home reverse the process.
In a surprise move	the ECB has lowered the main refinancing rate from 0.5% to 0.25%	responding to signs of falling inflation rates and record unemployment across the eurozone.
Austria lost its AAA rating with Standard & Poor's in January ( on the night when France was also downgraded ). 11.10am: Conservative MP Douglas Carswell has blasted the Bank of England following the news that UK inflation rose last month. In a blogpost titled "The Bank of England has made a mess of monetary policy"	Carswell rails against Threadneedle Street's failure to rein inflation in.
Things may improve on the inflation front	starting this week	but only gradually.
CPI inflation has tended to be lower than RPI inflation and studies have suggested that this type of change could leave some older people thousands of pounds worse off over the next 10 years.
In the coming years	inflation will eat away at his benefit.
Industry faced a quadruple whammy: higher oil prices; an appreciating foreign exchange rate courtesy of sterling's emerging status as a petro-currency; rising inflation caused by a doubling of VAT and high pay claims; and sky-high interest rates deemed necessary to reduce the growth in the money supply.
Inflation has been stubbornly high and that had an effect on household income last year and so consumers felt particularly squeezed.
At home	the main downside risk is that the pickup in growth proves to be unsustainable	either because productivity and real incomes continue to disappoint	or because business investment does not recover as expected. 12.33pm BST Bank of England quarterly inflation report - a summary So	what did we learn from the Bank of England from today's quarterly inflation report	and press conference?"
Getting down to brass tacks	the BoE said clearly that it is planning to adjust interest rates as slack in the economy is eroded in order to deliver inflation around the target.
Still	the Bank expects the slump in oil prices and falling food prices to keep inflation low in the short term	only for lower oil prices to then significantly boost consumer spending	which in turn should fuel growth and push inflation higher over the medium term.
Just as too much inflation can disrupt economic growth	so can too little.
Yet inflation is stuck at 0.8%	well below the 2% target for the currency zone.
